# Supplementary material for: Detection Dogs Working in Hot Climates: The Influence on Thermoregulation and Fecal Consistency
Source: Animals (Basel). 2024 Aug 23;14(17):2456. doi: 10.3390/ani14172456 (PMC11393967; doi:10.3390/ani14172456)
Supplement: Supplementary file 1 [file animals-14-02456-s001.zip]

Archive with 1 entries (1 files):
- animals-3118406-supplementary.xlsx
