# Supplementary material for: Detection Dogs Working in Hot Climates: The Influence on Thermoregulation and Fecal Consistency
Source: Animals (Basel). 2024 Aug 23;14(17):2456. doi: 10.3390/ani14172456 (PMC11393967; doi:10.3390/ani14172456)
Supplement: Supplementary file 1 [file animals-14-02456-s001.zip › animals-3118406-supplementary.xlsx]

## Sheet: body temp
Date	Dog	Stool consistency	Body temperature	Activity	Location
2019-04-01	Warrior	3	37.8
2019-04-02	Warrior	3	37.6	Training	Nairobi
2019-04-03	Warrior	3	37.9	Training	Nairobi
2019-04-04	Warrior	4	38	Training	Nairobi
2019-04-05	Warrior	3	37.8	Training	Nairobi
2019-04-06	Warrior	3	37.8	Training	Nairobi
2019-04-07	Warrior	3	37.8	Training	Nairobi
2019-04-08	Warrior	3	37.7	Rest	Nairobi
2019-04-09	Warrior		37.6	Training	Nairobi
2019-04-10	Warrior			Rest	Nairobi
2019-04-11	Warrior	3	38.1	Rest	Nairobi
2019-04-12	Warrior	4	37.9	Rest	Nairobi
2019-04-13	Warrior			Rest	Nairobi
2019-04-14	Warrior	3	38.4	Rest	Nairobi
2019-04-15	Warrior	3	38	Rest	Nairobi
2019-04-16	Warrior	3	37.9	Training	Nairobi
2019-04-17	Warrior	3	37.7	Training	Nairobi
2019-04-18	Warrior	3	37.8	Training	Nairobi
2019-04-19	Warrior	3	37.6	Training	Nairobi
2019-04-20	Warrior	3	37.3	Training	Nairobi
2019-04-21	Warrior	3	38	Training	Nairobi
2019-04-22	Warrior	3	37.8	Rest	Nairobi
2019-04-23	Warrior	3	38	Rest	Nairobi
2019-04-24	Warrior	3	37.7	Rest	Nairobi
2019-04-25	Warrior			Rest	Nairobi
2019-04-26	Warrior			Travel
2019-04-27	Warrior	3	38	Rest	Samburu
2019-04-28	Warrior	4	38.1	Field Work	Samburu
2019-04-29	Warrior	3	38.1	Field Work	Samburu
2019-04-30	Warrior	4	37.8	Field Work	Samburu
2019-05-01	Warrior	4	38.2	Rest	Samburu
2019-05-02	Warrior			Rest	Samburu
2019-05-03	Warrior			Rest	Samburu
2019-05-04	Warrior			Rest	Samburu
2019-05-05	Warrior			Rest	Samburu
2019-05-06	Warrior			Rest	Samburu
2019-05-07	Warrior			Rest	Samburu
2019-05-08	Warrior			Rest	Samburu
2019-05-09	Warrior	3	38.6	Rest	Samburu
2019-05-10	Warrior	3	38.1	Rest	Samburu
2019-05-11	Warrior	3	37.9	Rest	Samburu
2019-05-12	Warrior	3	37.8	Rest	Samburu
2019-05-13	Warrior	3	37.8	Rest	Samburu
2019-05-14	Warrior	3	37.7	Rest	Samburu
2019-05-15	Warrior	3	37.7	Rest	Samburu
2019-05-16	Warrior	3	37.8	Rest	Samburu
2019-05-17	Warrior	3	37.7	Rest	Samburu
2019-05-18	Warrior	3	37.7	Rest	Samburu
2019-05-19	Warrior	3		Rest	Samburu
2019-05-20	Warrior	4		Rest	Samburu
2019-05-21	Warrior	4	38.2	Field Work	Samburu
2019-05-22	Warrior	4	37.6	Field Work	Samburu
2019-05-23	Warrior	4	37.6	Field Work	Samburu
2019-05-24	Warrior	4	38.3	Field Work	Samburu
2019-05-25	Warrior	4	38.1	Field Work	Samburu
2019-05-26	Warrior	3	38.2	Field Work	Samburu
2019-05-27	Warrior	3	37.9	Training	Samburu
2019-05-28	Warrior	4	37.9	Rest	Samburu
2019-05-29	Warrior			Training	Samburu
2019-05-30	Warrior			Rest	Samburu
2019-05-31	Warrior			Rest	Samburu
2019-06-01	Warrior	5		Rest	Samburu
2019-06-02	Warrior	5	38	Rest	Samburu
2019-06-03	Warrior	5	37.8	Training	Samburu
2019-06-04	Warrior	5	37.6	Training	Samburu
2019-06-05	Warrior	3	37.8	Rest	Samburu
2019-06-06	Warrior	3	37.8	Rest	Samburu
2019-06-07	Warrior	3	37.8	Training	Samburu
2019-06-08	Warrior	4	38	Training	Samburu
2019-06-09	Warrior	3	37.4	Training	Samburu
2019-06-10	Warrior	3	38.1	Training	Samburu
2019-06-11	Warrior	3	38.1	Rest	Samburu
2019-06-12	Warrior	3	38.1	Training	Samburu
2019-06-13	Warrior	4	37.9	Training	Samburu
2019-06-14	Warrior	4	37.9	Training	Samburu
2019-06-15	Warrior	3	38.2	Field Work	Samburu
2019-06-16	Warrior	4	37.7	Field Work	Samburu
2019-06-17	Warrior	3	38	Field Work	Samburu
2019-06-18	Warrior	4	38.1	Field Work	Samburu
2019-06-19	Warrior	4	37.9	Training	Samburu
2019-06-20	Warrior	3	38	Training	Samburu
2019-06-21	Warrior	3	37.9	Training	Samburu
2019-06-22	Warrior	4	38	Field Work	Samburu
2019-06-23	Warrior	4	38	Field Work	Samburu
2019-06-24	Warrior	4	38.1	Field Work	Samburu
2019-06-25	Warrior	3	37.9	Field Work	Samburu
2019-06-26	Warrior	3	37.9	Training	Samburu
2019-06-27	Warrior	4	37.7	Training	Samburu
2019-06-28	Warrior	3	37.9	Training	Samburu
2019-06-29	Warrior	3	38.3	Training	Samburu
2019-06-30	Warrior	4	38.2	Training	Samburu
2019-07-01	Warrior			Rest	Samburu
2019-07-02	Warrior			Rest	Samburu
2019-07-03	Warrior	5	37.9	Field Work	Samburu
2019-07-04	Warrior	3	37.9	Field Work	Samburu
2019-07-05	Warrior	3	37.8	Rest	Samburu
2019-07-06	Warrior			Rest	Samburu
2019-07-07	Warrior			Rest	Samburu
2019-07-08	Warrior	3	38	Training	Samburu
2019-07-09	Warrior	3	37.8	Field Work	Samburu
2019-07-10	Warrior	3	37.9	Training	Samburu
2019-07-11	Warrior	3		Training	Samburu
2019-07-12	Warrior			Training	Samburu
2019-07-13	Warrior			Training	Samburu
2019-07-14	Warrior			Training	Samburu
2019-07-15	Warrior			Training	Samburu
2019-07-16	Warrior			Travel
2019-07-17	Warrior	3	38.7	Training	Nairobi
2019-07-18	Warrior	3		Training	Nairobi
2019-07-19	Warrior			Training	Nairobi
2019-07-20	Warrior	3	37.7	Rest	Nairobi
2019-07-21	Warrior	3	37.6	Rest	Nairobi
2019-07-22	Warrior	3	37.6	Rest	Nairobi
2019-07-23	Warrior	3	37.5	Rest	Nairobi
2019-07-24	Warrior		37.8	Rest	Nairobi
2019-07-25	Warrior	3	37.6	Training	Nairobi
2019-07-26	Warrior	3	37.9	Training	Nairobi
2019-07-27	Warrior	3	37.8	Training	Nairobi
2019-07-28	Warrior	3	37.9	Rest	Nairobi
2019-07-29	Warrior	3	37.9	Training	Nairobi
2019-07-30	Warrior	3	37.7	Training	Nairobi
2019-07-31	Warrior	3	38	Training	Nairobi
2019-08-01	Warrior	3	37.7	Training	Nairobi
2019-08-02	Warrior	3	37.8	Training	Nairobi
2019-08-03	Warrior	4	37.7	Training	Nairobi
2019-08-04	Warrior	3	37.7	Rest	Nairobi
2019-08-05	Warrior	3	37.7	Rest	Nairobi
2019-08-06	Warrior	3	37.5	Rest	Nairobi
2019-08-07	Warrior	4	37.8	Rest	Nairobi
2019-08-08	Warrior	3	37.6	Rest	Nairobi
2019-08-09	Warrior	3	37.2	Rest	Nairobi
2019-08-10	Warrior	3	37.5	Rest	Nairobi
2019-08-11	Warrior	3	38.2	Rest	Nairobi
2019-08-12	Warrior	3	37.5	Rest	Nairobi
2019-08-13	Warrior	3	37.4	Rest	Nairobi
2019-08-14	Warrior	3	37.7	Rest	Nairobi
2019-08-15	Warrior	3	37.9	Rest	Nairobi
2019-08-16	Warrior	3	37.8	Rest	Nairobi
2019-08-17	Warrior			Rest	Nairobi
2019-08-18	Warrior	3	37.6	Rest	Nairobi
2019-08-19	Warrior	3	37.8	Rest	Nairobi
2019-08-20	Warrior			Training	Nairobi
2019-08-21	Warrior			Rest	Nairobi
2019-08-22	Warrior	3	38.2	Rest	Nairobi
2019-08-23	Warrior	3	37.8	Training	Nairobi
2019-08-24	Warrior	3		Training	Nairobi
2019-08-25	Warrior	3		Travel
2019-08-26	Warrior	3	37.8	Training	Samburu
2019-08-27	Warrior			Training	Samburu
2019-08-28	Warrior			Training	Samburu
2019-08-29	Warrior		37.7	Training	Samburu
2019-08-30	Warrior		37.8	Training	Samburu
2019-08-31	Warrior			Training	Samburu
2019-09-01	Warrior			Rest	Samburu
2019-09-02	Warrior	3	38	Rest	Samburu
2019-09-03	Warrior	3	38.3	Training	Samburu
2019-09-04	Warrior	3	37.9	Training	Samburu
2019-09-05	Warrior	3	37.7	Training	Samburu
2019-09-06	Warrior		37.3	Training	Samburu
2019-09-07	Warrior	3	37.3	Training	Samburu
2019-09-08	Warrior			Training	Samburu
2019-09-09	Warrior			Training	Samburu
2019-09-10	Warrior	3	37.7	Training	Samburu
2019-09-11	Warrior	3	37.7	Training	Samburu
2019-09-12	Warrior	3	37.7	Training	Samburu
2019-09-13	Warrior	3	37.7	Training	Samburu
2019-09-14	Warrior	3	37.2	Training	Samburu
2019-09-15	Warrior	3	38	Training	Samburu
2019-09-16	Warrior	3	37.7	Training	Samburu
2019-09-17	Warrior	3	37.7	Training	Samburu
2019-09-18	Warrior	3	37.6	Training	Samburu
2019-09-19	Warrior	3	37.3	Training	Samburu
2019-09-20	Warrior	3	37.2	Training	Samburu
2019-09-21	Warrior	3	37.7	Training	Samburu
2019-09-22	Warrior	3	38	Training	Samburu
2019-09-23	Warrior	3	37.7	Training	Samburu
2019-09-24	Warrior	3	37.7	Training	Samburu
2019-09-25	Warrior	3	37.7	Training	Samburu
2019-09-26	Warrior	3	37.8	Rest	Samburu
2019-09-27	Warrior	3	37.7	Rest	Samburu
2019-09-28	Warrior	3		Rest	Samburu
2019-09-29	Warrior			Rest	Samburu
2019-09-30	Warrior			Rest	Samburu
2019-10-01	Warrior	3	37.6	Rest	Samburu
2019-10-02	Warrior	3	37.6	Training	Samburu
2019-10-03	Warrior	3	37.6	Training	Samburu
2019-10-04	Warrior	3	37.6	Training	Samburu
2019-10-05	Warrior	3	37.7	Training	Samburu
2019-10-06	Warrior			Rest	Samburu
2019-10-07	Warrior			Training	Samburu
2019-10-08	Warrior	3	37.2	Training	Samburu
2019-10-09	Warrior	3	37.4	Training	Samburu
2019-10-10	Warrior	3	37.8	Training	Samburu
2019-10-11	Warrior	3	37.8	Training	Samburu
2019-10-12	Warrior	3	38.2	Training	Samburu
2019-10-13	Warrior			Rest	Samburu
2019-10-14	Warrior			Rest	Samburu
2019-10-15	Warrior	3	37.7	Rest	Samburu
2019-10-16	Warrior	3	37.9	Training	Samburu
2019-10-17	Warrior			Training	Samburu
2019-10-18	Warrior	3	37.8	Rest	Samburu
2019-10-19	Warrior	3	37.7	Training	Samburu
2019-10-20	Warrior			Rest	Samburu
2019-10-21	Warrior			Rest	Samburu
2019-10-22	Warrior			Rest	Samburu
2019-10-23	Warrior			Rest	Samburu
2019-10-24	Warrior			Rest	Samburu
2019-10-25	Warrior			Rest	Samburu
2019-10-26	Warrior	3	37.6	Training	Samburu
2019-10-27	Warrior	3	37.6	Training	Samburu
2019-10-28	Warrior	3	37.6	Training	Samburu
2019-10-29	Warrior	3	37.7	Training	Samburu
2019-10-30	Warrior	3	37.6	Training	Samburu
2019-10-31	Warrior	3	37.4	Training	Samburu
2019-11-01	Warrior	3	37.6	Training	Samburu
2019-11-02	Warrior	3	37.8	Field Work	Samburu
2019-11-03	Warrior	3	37.7	Field Work	Samburu
2019-11-04	Warrior	5	37.2	Field Work	Samburu
2019-11-05	Warrior	3	37.9	Field Work	Samburu
2019-11-06	Warrior	3	37.7	Field Work	Samburu
2019-11-07	Warrior	3	37.9	Rest	Samburu
2019-11-08	Warrior	3	38	Rest	Samburu
2019-11-09	Warrior	3	37.7	Rest	Samburu
2019-11-10	Warrior	3	37.7	Training	Samburu
2019-11-11	Warrior	3	38.1	Training	Samburu
2019-11-12	Warrior	3	37.8	Rest	Samburu
2019-11-13	Warrior	3	37.7	Rest	Samburu
2019-11-14	Warrior	3	38	Rest	Samburu
2019-11-15	Warrior	3	37.7	Rest	Samburu
2019-11-16	Warrior	3	37.8	Rest	Samburu
2019-11-17	Warrior	3	37.3	Rest	Samburu
2019-11-18	Warrior	3	37.6	Rest	Samburu
2019-11-19	Warrior	3	37.6	Rest	Samburu
2019-11-20	Warrior	3	37.7	Rest	Samburu
2019-11-21	Warrior	3	37.9	Rest	Samburu
2019-11-22	Warrior	3	37.2	Rest	Samburu
2019-11-23	Warrior	3	38.3	Rest	Samburu
2019-11-24	Warrior	3	37.3	Rest	Samburu
2019-11-25	Warrior	3	37.7	Rest	Samburu
2019-11-26	Warrior	3	37.8	Rest	Samburu
2019-11-27	Warrior	3	37.1	Rest	Samburu
2019-11-28	Warrior	3	37.7	Rest	Samburu
2019-11-29	Warrior	3	37.8	Rest	Samburu
2019-11-30	Warrior	3	37.8	Rest	Samburu
2019-12-01	Warrior	7	37.6	Rest	Samburu
2019-12-02	Warrior	4	36.9	Training	Samburu
2019-12-03	Warrior	3	37.1	Training	Samburu
2019-12-04	Warrior	3	37.5	Training	Samburu
2019-12-05	Warrior	3	37.3	Training	Samburu
2019-12-06	Warrior	3	37.6	Training	Samburu
2019-12-07	Warrior	3	37.5	Training	Samburu
2019-12-08	Warrior	7	37.7	Training	Samburu
2019-12-09	Warrior	3	36.7	Training	Samburu
2019-12-10	Warrior	3	37.7	Training	Samburu
2019-12-11	Warrior	3	37.7	Training	Samburu
2019-12-12	Warrior	3	37.6	Training	Samburu
2019-12-13	Warrior	3	37.6	Training	Samburu
2019-12-14	Warrior	3	36.8	Training	Samburu
2019-12-15	Warrior	5	37.5	Training	Samburu
2019-12-16	Warrior	3	37.4	Training	Samburu
2019-12-17	Warrior	3	37.7	Training	Samburu
2019-12-18	Warrior	3	37.6	Training	Samburu
2019-12-19	Warrior	3	37.8	Training	Samburu
2019-12-20	Warrior	3	37	Training	Samburu
2019-12-21	Warrior	3	37.4	Training	Samburu
2019-12-22	Warrior	3	38	Training	Samburu
2019-12-23	Warrior	3	37.5	Training	Samburu
2019-12-24	Warrior	3	37.6	Training	Samburu
2019-12-25	Warrior	3	37.7	Training	Samburu
2019-12-26	Warrior	3	37.5	Training	Samburu
2019-12-27	Warrior	3	37.5	Training	Samburu
2019-12-28	Warrior	3	37.3	Training	Samburu
2019-12-29	Warrior	3	37.1	Training	Samburu
2019-12-30	Warrior	3	37.1	Training	Samburu
2019-12-31	Warrior	3	37.3	Training	Samburu
2020-01-01	Warrior	3	37.7	Training	Samburu
2020-01-02	Warrior	3	37.7	Training	Samburu
2020-01-03	Warrior	3	37.8	Training	Samburu
2020-01-04	Warrior	3	37	Training	Samburu
2020-01-05	Warrior	3	37.5	Training	Samburu
2020-01-06	Warrior	6	37.6	Training	Samburu
2020-01-07	Warrior	7	37.4	Rest	Samburu
2020-01-08	Warrior	3	37.4	Training	Samburu
2020-01-09	Warrior	3	37.7	Training	Samburu
2020-01-10	Warrior	3	37.5	Training	Samburu
2020-01-11	Warrior	3	37.5	Training	Samburu
2020-01-12	Warrior	3	37.4	Rest	Samburu
2020-01-13	Warrior	3	37.7	Rest	Samburu
2020-01-14	Warrior	3	37.5	Training	Samburu
2020-01-15	Warrior	3	37.8	Rest	Samburu
2020-01-16	Warrior	3	37.9	Rest	Samburu
2020-01-17	Warrior	3	36.9	Rest	Samburu
2020-01-18	Warrior	3	37.6	Rest	Samburu
2020-01-19	Warrior	3	37.6	Rest	Samburu
2020-01-20	Warrior	3	37.5	Rest	Samburu
2020-01-21	Warrior	3	37.4	Rest	Samburu
2020-01-22	Warrior	3	37.7	Training	Samburu
2020-01-23	Warrior	3	37.5	Training	Samburu
2020-01-24	Warrior	3	37.6	Training	Samburu
2020-01-25	Warrior	3	37.7	Training	Samburu
2020-01-26	Warrior	3	37.7	Rest	Samburu
2020-01-27	Warrior	3	37.7	Rest	Samburu
2020-01-28	Warrior	3	37.5	Training	Samburu
2020-01-29	Warrior	3	36.7	Training	Samburu
2020-01-30	Warrior	3	37.5	Training	Samburu
2020-01-31	Warrior			Training	Samburu
2020-02-01	Warrior	3	38	Rest	Samburu
2020-02-02	Warrior	3	38	Rest	Samburu
2020-02-03	Warrior	6	37.7	Training	Samburu
2020-02-04	Warrior	3	37.7	Training	Samburu
2020-02-05	Warrior	3	37.6	Training	Samburu
2020-02-06	Warrior	3	38.2	Rest	Samburu
2020-02-07	Warrior	3	37.6	Rest	Samburu
2020-02-08	Warrior	3	37.5	Rest	Samburu
2020-02-09	Warrior	3	37.5	Training	Samburu
2020-02-10	Warrior	3	37.4	Training	Samburu
2020-02-11	Warrior	3	37.6	Training	Samburu
2020-02-12	Warrior	3	37.6	Training	Samburu
2020-02-13	Warrior	3	37.5	Training	Samburu
2020-02-14	Warrior	3	37.8	Training	Samburu
2020-02-15	Warrior	3	37.7	Training	Samburu
2020-02-16	Warrior	3	37.7	Training	Samburu
2020-02-17	Warrior	3	37.9	Rest	Samburu
2020-02-18	Warrior	3	37.6	Training	Samburu
2020-02-19	Warrior	3	37.6	Training	Samburu
2020-02-20	Warrior	3	37.8	Training	Samburu
2020-02-21	Warrior	3	37.9	Rest	Samburu
2020-02-22	Warrior	3	38.1	Rest	Samburu
2020-02-23	Warrior	3	37.7	Rest	Samburu
2020-02-24	Warrior	3	37.6	Rest	Samburu
2020-02-25	Warrior	3	37.6	Training	Samburu
2020-02-26	Warrior	3	37.3	Rest	Samburu
2020-02-27	Warrior	3	37.6	Rest	Samburu
2020-02-28	Warrior	3	37.5	Rest	Samburu
2020-02-29	Warrior	3	37.1	Rest	Samburu
2020-03-01	Warrior	3	37.6	Rest	Samburu
2020-03-02	Warrior	3	37.8	Rest	Samburu
2020-03-03	Warrior	3	37.8	Rest	Samburu
2020-03-04	Warrior	3	37.4	Training	Samburu
2020-03-05	Warrior	3	37.4	Rest	Samburu
2020-03-06	Warrior	3	37.6	Training	Samburu
2020-03-07	Warrior	3	37.8	Training	Samburu
2020-03-08	Warrior	3	37.8	Rest	Samburu
2020-03-09	Warrior	3	37.8	Training	Samburu
2020-03-10	Warrior	3	37.8	Training	Samburu
2020-03-11	Warrior	3	38.1	Training	Samburu
2020-03-12	Warrior	3	37.6	Training	Samburu
2020-03-13	Warrior	3	37.2	Training	Samburu
2020-03-14	Warrior	3	37.6	Rest	Samburu
2020-03-15	Warrior	3	36.9	Training	Samburu
2020-03-16	Warrior	3	37.3	Rest	Samburu
2020-03-17	Warrior	3	37.3	Training	Samburu
2020-03-18	Warrior	3	37.6	Training	Samburu
2020-03-19	Warrior	3	37.5	Training	Samburu
2020-03-20	Warrior	3	37.6	Training	Samburu
2020-03-21	Warrior	3	37.4	Training	Samburu
2020-03-22	Warrior	3	37.9	Training	Samburu
2029-03-23	Warrior	3	37.4	Training	Samburu
2020-03-24	Warrior	3	37.8	Training	Samburu
2020-03-25	Warrior	3	37.8	Training	Samburu
2020-03-26	Warrior	3	37.7	Training	Samburu
2020-03-27	Warrior	3	37.7	Training	Samburu
2020-03-28	Warrior	3	37.6	Training	Samburu
2020-03-29	Warrior	3	37.7	Training	Samburu
2020-03-30	Warrior	3	37.7	Training	Samburu
2020-03-31	Warrior	3	37.6	Training	Samburu
2020-04-01	Warrior	3	37.8	Training	Samburu
2020-04-02	Warrior	3	37.7	Training	Samburu
2020-04-03	Warrior	3	38.2	Training	Samburu
2020-04-04	Warrior	3	38	Rest	Samburu
2020-04-05	Warrior	3	37.8	Rest	Samburu
2020-04-06	Warrior	3	37.8	Rest	Samburu
2020-04-07	Warrior	3	37.6	Training	Samburu
2020-04-08	Warrior	3	37.7	Training	Samburu
2020-04-09	Warrior	3	37.8	Training	Samburu
2020-04-10	Warrior	3	37.4	Training	Samburu
2020-04-11	Warrior	3	37.3	Training	Samburu
2020-04-12	Warrior	3	37.7	Training	Samburu
2020-04-13	Warrior	3	37.7	Rest	Samburu
2020-04-14	Warrior	3	37.7	Rest	Samburu
2020-04-15	Warrior	3	37.6	Training	Samburu
2020-04-16	Warrior	3	37.5	Rest	Samburu
2020-04-17	Warrior	3	37.9	Training	Samburu
2020-04-18	Warrior	3	37.8	Training	Samburu
2020-04-19	Warrior	3	37.4	Rest	Samburu
2020-04-20	Warrior	3	37.8	Rest	Samburu
2020-04-21	Warrior	3	37.8	Training	Samburu
2020-04-22	Warrior	3	38	Training	Samburu
2020-04-23	Warrior	3	37.6	Training	Samburu
2020-04-24	Warrior	3	37.5	Training	Samburu
2020-04-25	Warrior	3	37.4	Training	Samburu
2020-04-26	Warrior	3	37.2	Rest	Samburu
2020-04-27	Warrior	3	37.7	Training	Samburu
2020-04-28	Warrior	3	37.5	Training	Samburu
2020-04-29	Warrior	3	37.8	Training	Samburu
2020-04-30	Warrior	3	37.8	Training	Samburu
2020-05-01	Warrior	3	37.8	Training	Samburu
2020-05-02	Warrior	3	37.5	Training	Samburu
2020-05-03	Warrior	3	37.7	Training	Samburu
2020-05-04	Warrior	3	37.8	Rest	Samburu
2020-05-05	Warrior	3	37.8	Training	Samburu
2020-05-06	Warrior	3	37.6	Training	Samburu
2020-05-07	Warrior	3	37.8	Training	Samburu
2020-05-08	Warrior	3	37.7	Training	Samburu
2020-05-09	Warrior	3	37.8	Training	Samburu
2020-05-10	Warrior	3	37.5	Rest	Samburu
2020-05-11	Warrior	3	37.7	Rest	Samburu
2020-05-12	Warrior	3	37.5	Training	Samburu
2020-05-13	Warrior	3	37.4	Training	Samburu
2020-05-14	Warrior	3	37.6	Training	Samburu
2020-05-15	Warrior	3	37.8	Training	Samburu
2020-05-16	Warrior	3	37.7	Training	Samburu
2020-05-17	Warrior	3	37.6	Training	Samburu
2020-05-18	Warrior	3	37.5	Training	Samburu
2020-05-19	Warrior	3	37.5	Training	Samburu
2020-05-20	Warrior	3	37.1	Training	Samburu
2020-05-21	Warrior	3	37.7	Training	Samburu
2020-05-22	Warrior	3	37.8	Training	Samburu
2020-05-23	Warrior	3	37.6	Training	Samburu
2020-05-24	Warrior	3	37.8	Rest	Samburu
2020-05-25	Warrior	7	37.5	Rest	Samburu
2020-05-26	Warrior	3	37.7	Training	Samburu
2020-05-27	Warrior	3	37.5	Training	Samburu
2020-05-28	Warrior	3	37.6	Training	Samburu
2020-05-29	Warrior	3	37.5	Training	Samburu
2020-05-30	Warrior	3	37.5	Training	Samburu
2020-05-31	Warrior	6	37.2	Training	Samburu
2020-06-01	Warrior	3	37	Training	Samburu
2020-06-02	Warrior	3	37.5	Training	Samburu
2020-06-03	Warrior	3	37.6	Training	Samburu
2020-06-04	Warrior	3	37.8	Training	Samburu
2020-06-05	Warrior	3	37.6	Training	Samburu
2020-06-06	Warrior	3	37.5	Training	Samburu
2020-06-07	Warrior	4	37.2	Training	Samburu
2020-06-08	Warrior	3	37.8	Training	Samburu
2020-06-09	Warrior	3	37.8	Training	Samburu
2020-06-10	Warrior	3	37.8	Training	Samburu
2020-06-11	Warrior	3	37.6	Training	Samburu
2020-06-12	Warrior	3	37.2	Training	Samburu
2020-06-13	Warrior	3	37.6	Training	Samburu
2020-06-14	Warrior	4	38.1	Training	Samburu
2020-06-15	Warrior	3	36.5	Training	Samburu
2020-06-16	Warrior	3	37.7	Training	Samburu
2020-06-17	Warrior	3	37.6	Training	Samburu
2020-06-18	Warrior	3	37.6	Training	Samburu
2020-06-19	Warrior	3	36.9	Training	Samburu
2020-06-20	Warrior	3	37.4	Training	Samburu
2020-06-21	Warrior	4	37.5	Training	Samburu
2020-06-22	Warrior	3	37.9	Training	Samburu
2020-06-23	Warrior	3	37	Rest	Samburu
2020-06-24	Warrior	3	37.5	Training	Samburu
2020-06-25	Warrior	3	37.2	Training	Samburu
2020-06-26	Warrior	3	37.2	Training	Samburu
2020-06-27	Warrior	7	37.5	Training	Samburu
2020-06-28	Warrior	5	37.5	Training	Samburu
2020-06-29	Warrior	4	37.4	Training	Samburu
2020-06-30	Warrior	3	37.5	Training	Samburu
2020-07-01	Warrior	3	37.6	Training	Samburu
2020-07-02	Warrior	3	37.7	Training	Samburu
2020-07-03	Warrior	3	37.7	Training	Samburu
2020-07-04	Warrior	3	37.2	Training	Samburu
2020-07-05	Warrior	3	37.8	Training	Samburu
2020-07-06	Warrior	3	37.6	Training	Samburu
2020-07-07	Warrior	6	38.2	Training	Samburu
2020-07-08	Warrior	3	37.7	Training	Samburu
2020-07-09	Warrior	3	37.6	Training	Samburu
2020-07-10	Warrior	3	37.9	Training	Samburu
2020-07-11	Warrior	3	37.5	Training	Samburu
2020-07-12	Warrior	3	37.5	Training	Samburu
2020-07-13	Warrior	3	37.8	Training	Samburu
2020-07-14	Warrior	3	37.8	Rest	Samburu
2020-07-15	Warrior	3	37.5	Rest	Samburu
2020-07-16	Warrior	3	37.6	Rest	Samburu
2020-07-17	Warrior	3	37.5	Rest	Samburu
2020-07-18	Warrior	3	37.5	Rest	Samburu
2020-07-19	Warrior	4	37.2	Rest	Samburu
2020-07-20	Warrior	3	37	Rest	Samburu
2020-07-21	Warrior	3	37.6	Rest	Samburu
2020-07-22	Warrior	3	37.5	Rest	Samburu
2020-07-23	Warrior	3	37.6	Rest	Samburu
2020-07-24	Warrior	5	38.1	Rest	Samburu
2020-07-25	Warrior	7	37.9	Rest	Samburu
2020-07-26	Warrior	6	38.1	Training	Samburu
2020-07-27	Warrior	4	37.2	Training	Samburu
2020-07-28	Warrior	5	37.5	Training	Samburu
2020-07-29	Warrior	3	37.6	Training	Samburu
2020-07-30	Warrior	3	37.2	Training	Samburu
2020-07-31	Warrior	3	37.2	Training	Samburu
2020-08-01	Warrior	3	37.5	Training	Samburu
2020-08-02	Warrior	3	37.7	Training	Samburu
2020-08-03	Warrior	3	37.3	Training	Samburu
2020-08-04	Warrior	3	37.6	Training	Samburu
2020-08-05	Warrior	3	37.7	Training	Samburu
2020-08-06	Warrior	3	37.2	Training	Samburu
2020-08-07	Warrior	3	37.4	Training	Samburu
2020-08-08	Warrior	3	37.6	Training	Samburu
2020-08-09	Warrior	3	38.1	Training	Samburu
2020-08-10	Warrior	3	37.4	Training	Samburu
2020-08-11	Warrior	3		Rest	Samburu
2020-08-12	Warrior	3		Rest	Samburu
2020-08-13	Warrior	3		Rest	Samburu
2020-08-14	Warrior	3	37.5	Rest	Samburu
2020-08-15	Warrior	3	37.6	Rest	Samburu
2020-08-16	Warrior	3	37.8	Training	Samburu
2020-08-17	Warrior	3	37.7	Training	Samburu
2020-08-18	Warrior	3	37.1	Training	Samburu
2020-08-19	Warrior	3	37.9	Training	Samburu
2020-08-20	Warrior	3	37.6	Training	Samburu
2020-08-21	Warrior	3	37.4	Training	Samburu
2020-08-22	Warrior	3	37.5	Training	Samburu
2020-08-23	Warrior	3	37.6	Rest	Samburu
2020-08-24	Warrior	3	37.7	Rest	Samburu
2020-08-25	Warrior	3	37.7	Training	Samburu
2020-08-26	Warrior	3	37.7	Training	Samburu
2020-08-27	Warrior	3	37.6	Training	Samburu
2020-08-28	Warrior	3	37.8	Training	Samburu
2020-08-29	Warrior	3	37.8	Training	Samburu
2020-08-30	Warrior	3	37.5	Rest	Samburu
2020-08-31	Warrior	3	37.8	Rest	Samburu
2020-09-01	Warrior	3	37.7	Training	Samburu
2020-09-02	Warrior	3	37.8	Training	Samburu
2020-09-03	Warrior	3	37.7	Rest	Samburu
2020-09-04	Warrior	3	37.8	Rest	Samburu
2020-09-05	Warrior	3	37.8	Training	Samburu
2020-09-06	Warrior	3	37.7	Rest	Samburu
2020-09-07	Warrior	3	36.2	Rest	Samburu
2020-09-08	Warrior	3	37.7	Training	Samburu
2020-09-09	Warrior	3	37.7	Training	Samburu
2020-09-10	Warrior	3	37.6	Training	Samburu
2020-09-11	Warrior	3	37.9	Rest	Samburu
2020-09-12	Warrior	3	37.8	Training	Samburu
2020-09-13	Warrior	3	37.6	Rest	Samburu
2020-09-14	Warrior	3	37.6	Rest	Samburu
2020-09-15	Warrior	3	37.6	Training	Samburu
2020-09-16	Warrior	3	37.7	Training	Samburu
2020-09-17	Warrior	3	37.4	Training	Samburu
2020-09-18	Warrior	3	37.8	Training	Samburu
2020-09-19	Warrior	3	37.4	Training	Samburu
2020-09-20	Warrior	3	37.8	Rest	Samburu
2020-09-21	Warrior	3	37.1	Rest	Samburu
2020-09-22	Warrior	3	37.5	Training	Samburu
2020-09-23	Warrior	3	37.7	Training	Samburu
2020-09-24	Warrior	3	37.8	Training	Samburu
2020-09-25	Warrior		36.5	Training	Samburu
2020-09-26	Warrior	3	37.8	Training	Samburu
2020-09-27	Warrior	4	36.4	Rest	Samburu
2020-09-28	Warrior	3	38	Rest	Samburu
2020-09-29	Warrior	3	37.1	Training	Samburu
2020-09-30	Warrior	3	37.6	Training	Samburu
2020-10-01	Warrior	3	37.3	Training	Samburu
2020-10-02	Warrior	3	37.6	Training	Samburu
2020-10-03	Warrior	3	37.5	Training	Samburu
2020-10-04	Warrior	3	37.7	Rest	Samburu
2020-10-05	Warrior	3	37.1	Rest	Samburu
2020-10-06	Warrior	3	37	Training	Samburu
2020-10-07	Warrior	3	37.3	Training	Samburu
2020-10-08	Warrior	3	37.8	Training	Samburu
2020-10-09	Warrior	3	37.6	Training	Samburu
2020-10-10	Warrior	3	37.7	Training	Samburu
2020-10-11	Warrior	3	37.7	Rest	Samburu
2020-10-12	Warrior	3	37.5	Rest	Samburu
2020-10-13	Warrior	4	37.5	Training	Samburu
2020-10-14	Warrior	3	37.8	Training	Samburu
2020-10-15	Warrior	4	37.4	Training	Samburu
2020-10-16	Warrior	3	37	Training	Samburu
2020-10-17	Warrior	4	36.7	Training	Samburu
2020-10-18	Warrior	3	37.4	Rest	Samburu
2020-10-19	Warrior	3	37.8	Rest	Samburu
2020-10-20	Warrior	3	37.6	Training	Samburu
2020-10-21	Warrior	3	37.7	Training	Samburu
2020-10-22	Warrior	4	37.3	Training	Samburu
2020-10-23	Warrior	3	37.2	Training	Samburu
2020-10-24	Warrior	3	37.6	Training	Samburu
2020-10-25	Warrior	4	37.4	Rest	Samburu
2020-10-26	Warrior	3	37.5	Training	Samburu
2020-10-27	Warrior	3	37.6	Training	Samburu
2020-10-28	Warrior	4	37.5	Training	Samburu
2020-10-29	Warrior	3	37.7	Training	Samburu
2020-10-30	Warrior	3	37.8	Training	Samburu
2020-10-31	Warrior	3	37.4	Training	Samburu
2020-11-01	Warrior	3	37.2	Rest	Samburu
2020-11-02	Warrior	4	37.4	Rest	Samburu
2020-11-03	Warrior	4	37.5	Training	Samburu
2020-11-04	Warrior	3	37.7	Training	Samburu
2020-11-05	Warrior	4	37.6	Training	Samburu
2020-11-06	Warrior	3	37.6	Training	Samburu
2020-11-07	Warrior	3	37.6	Training	Samburu
2020-11-08	Warrior	3	37.9	Rest	Samburu
2020-11-09	Warrior	4	37.8	Training	Samburu
2020-11-10	Warrior	3	37.2	Training	Samburu
2020-11-11	Warrior	3	38.3	Training	Samburu
2020-11-12	Warrior	3	37.8	Training	Samburu
2020-11-13	Warrior	3	37.8	Training	Samburu
2020-11-14	Warrior	3	37.5	Training	Samburu
2020-11-15	Warrior	3	37.1	Rest	Samburu
2020-11-16	Warrior	3	37.6	Rest	Samburu
2020-11-17	Warrior	3	37.4	Training	Samburu
2020-11-18	Warrior	3	37.1	Training	Samburu
2020-11-19	Warrior	3	37.4	Training	Samburu
2020-11-20	Warrior	3	37.3	Training	Samburu
2020-11-21	Warrior	3	37.5	Training	Samburu
2020-11-22	Warrior	3	37	Rest	Samburu
2020-11-23	Warrior	3	37.9	Rest	Samburu
2020-11-24	Warrior			Rest	Samburu
2020-11-25	Warrior	3	37.4	Travel
2020-11-26	Warrior	3	37.5	Rest	Nairobi
2020-11-27	Warrior	3	38	Sick	Nairobi
2020-11-28	Warrior	3	37.8	Sick	Nairobi
2020-11-29	Warrior	3	38	Sick	Nairobi
2020-11-30	Warrior	3	37.9	Sick	Nairobi
2020-12-01	Warrior	3	37.8	Sick	Nairobi
2020-12-02	Warrior	3	37.8	Sick	Nairobi
2020-12-03	Warrior	3	37.7	Sick	Nairobi
2020-12-04	Warrior	4	38.1	Sick	Nairobi
2020-12-05	Warrior	3	37.7	Sick	Nairobi
2020-12-06	Warrior	4	38.2	Rest	Nairobi
2020-12-07	Warrior	5	38.1	Rest	Nairobi
2020-12-08	Warrior	3	37.7	Rest	Nairobi
2020-12-09	Warrior	3	37.8	Training	Nairobi
2020-12-10	Warrior	3	38.1	Training	Nairobi
2020-12-11	Warrior	3	38.3	Rest	Nairobi
2020-12-12	Warrior	3	37.7	Rest	Nairobi
2020-12-13	Warrior	4	37.8	Training	Nairobi
2020-12-14	Warrior	3	37.6	Rest	Nairobi
2020-12-15	Warrior	3	37.4	Rest	Nairobi
2020-12-16	Warrior	3	37.4	Training	Nairobi
2020-12-17	Warrior	3	37.2	Training	Nairobi
2020-12-18	Warrior	4	37.7	Training	Nairobi
2020-12-19	Warrior	3	37.8	Training	Nairobi
2020-12-20	Warrior	5	36.8	Rest	Nairobi
2020-12-21	Warrior	3	37.5	Rest	Nairobi
2020-12-22	Warrior	4	37.4	Training	Nairobi
2020-12-23	Warrior	3	38	Training	Nairobi
2020-12-24	Warrior	3	37.6	Training	Nairobi
2020-12-25	Warrior	3	37.8	Training	Nairobi
2020-12-26	Warrior	3	37	Training	Nairobi
2020-12-27	Warrior	3	36.8	Rest	Nairobi
2020-12-28	Warrior	3	37.5	Rest	Nairobi
2020-12-29	Warrior	3	36.8	Training	Nairobi
2020-12-30	Warrior	3	37.7	Training	Nairobi
2020-12-31	Warrior	3	37.5	Training	Nairobi
2021-01-01	Warrior	3	37.9	Training	Nairobi
2021-01-02	Warrior	3	37.1	Training	Nairobi
2021-01-03	Warrior	5	36.6	Rest	Nairobi
2021-01-04	Warrior	3	37.7	Rest	Nairobi
2021-01-05	Warrior	3	37	Training	Nairobi
2021-01-06	Warrior	3	36.4	Training	Nairobi
2021-01-07	Warrior	3	37.3	Training	Nairobi
2021-01-08	Warrior	3	37.2	Training	Nairobi
2021-01-09	Warrior	3	37.4	Training	Nairobi
2021-01-10	Warrior	3	37.5	Training	Nairobi
2021-01-11	Warrior	3	37.5	Training	Nairobi
2021-01-12	Warrior	3	37.7	Training	Nairobi
2021-01-13	Warrior	3	37.2
2021-01-14	Warrior	3	37.4
2021-01-15	Warrior
2021-01-16	Warrior
2021-01-17	Warrior	4	37.1
2021-01-18	Warrior	3	37.6
2021-01-19	Warrior	3	37.6
2021-01-20	Warrior	5	38.1
2021-01-21	Warrior	3	38.2
2021-01-22	Warrior	3	37.4
	Warrior	3	37.4
2021-01-24	Warrior	3	37.1
2021-01-25	Warrior	3	37.1
2021-01-26	Warrior	3	37.6
2021-01-27	Warrior	3	37.7
2021-01-28	Warrior	3	37.4
2021-01-29	Warrior
2021-01-30	Warrior
2021-01-31	Warrior	5	36.9
2019-04-01	Madi	3	37.8
2019-04-02	Madi	3	38	Training	Nairobi
2019-04-03	Madi	3	37.3	Training	Nairobi
2019-04-04	Madi	3	37.4	Training	Nairobi
2019-04-05	Madi	3	37.3	Training	Nairobi
2019-04-06	Madi	3	37.4	Training	Nairobi
2019-04-07	Madi	3	37.6	Training	Nairobi
2019-04-08	Madi	3	37.7	Training	Nairobi
2019-04-09	Madi		37.6	Training	Nairobi
2019-04-10	Madi	3		Rest	Nairobi
2019-04-11	Madi	3	37.8	Rest	Nairobi
2019-04-12	Madi	3	37.4	Rest	Nairobi
2019-04-13	Madi			Rest	Nairobi
2019-04-14	Madi	3	37.9	Rest	Nairobi
2019-04-15	Madi	3	37.6	Rest	Nairobi
2019-04-16	Madi	3	37.8	Training	Nairobi
2019-04-17	Madi	3	37.6	Training	Nairobi
2019-04-18	Madi	3	37.3	Training	Nairobi
2019-04-19	Madi	3	37.7	Training	Nairobi
2019-04-20	Madi	3	37.1	Training	Nairobi
2019-04-21	Madi	2	37.6	Training	Nairobi
2019-04-22	Madi	3	37.6	Training	Nairobi
2019-04-23	Madi	3	37.8	Rest	Nairobi
2019-04-24	Madi		37	Rest	Nairobi
2019-04-25	Madi			Rest	Nairobi
2019-04-26	Madi			Travel
2019-04-27	Madi	3		Training	Samburu
2019-04-28	Madi	3	37.6	Training	Samburu
2019-04-29	Madi	3	37.4	Training	Samburu
2019-04-30	Madi	3	37.6	Training	Samburu
2019-05-01	Madi	3	37.6	Training	Samburu
2019-05-02	Madi	3	37.6	Training	Samburu
2019-05-03	Madi	3	38.2	Field Work	Samburu
2019-05-04	Madi	3	37.9	Training	Samburu
2019-05-05	Madi	3	37.8	Training	Samburu
2019-05-06	Madi	3	37.6	Training	Samburu
2019-05-07	Madi	3		Training	Samburu
2019-05-08	Madi	3	38.1	Training	Samburu
2019-05-09	Madi	3	37.6	Training	Samburu
2019-05-10	Madi	3	37.7	Training	Samburu
2019-05-11	Madi	3	37.5	Training	Samburu
2019-05-12	Madi			Training	Samburu
2019-05-13	Madi			Rest	Samburu
2019-05-14	Madi		37.2	Rest	Samburu
2019-05-15	Madi	3	37.5	Rest	Samburu
2019-05-16	Madi	3	37.3	Training	Samburu
2019-05-17	Madi	3	37.1	Training	Samburu
2019-05-18	Madi	3	37.8	Training	Samburu
2019-05-19	Madi	3	37.8	Training	Samburu
2019-05-20	Madi	3	37.4	Rest	Samburu
2019-05-21	Madi			Training	Samburu
2019-05-22	Madi	3	37.6	Training	Samburu
2019-05-23	Madi	3	37.5	Training	Samburu
2019-05-24	Madi	3	37.5	Training	Samburu
2019-05-25	Madi	3	37.5	Training	Samburu
2019-05-26	Madi	3	37.6	Rest	Samburu
2019-05-27	Madi	3	37.6	Training	Samburu
2019-05-28	Madi			Training	Samburu
2019-05-29	Madi			Training	Samburu
2019-05-30	Madi			Rest	Samburu
2019-05-31	Madi			Rest	Samburu
2019-06-01	Madi			Rest	Samburu
2019-06-02	Madi	3	37.6	Rest	Samburu
2019-06-03	Madi	3	37.5	Training	Samburu
2019-06-04	Madi	3	37.3	Training	Samburu
2019-06-05	Madi	3	37.4	Rest	Samburu
2019-06-06	Madi	3	37.3	Rest	Samburu
2019-06-07	Madi	3	37.6	Training	Samburu
2019-06-08	Madi	3	37	Training	Samburu
2019-06-09	Madi	3	37.8	Training	Samburu
2019-06-10	Madi	3	37.7	Field Work	Samburu
2019-06-11	Madi	3	37.6	Field Work	Samburu
2019-06-12	Madi	3	37.6	Field Work	Samburu
2019-06-13	Madi	3	37.5	Rest	Samburu
2019-06-14	Madi	3	37.5	Rest	Samburu
2019-06-15	Madi	3	37.4	Training	Samburu
2019-06-16	Madi	4	37.4	Training	Samburu
2019-06-17	Madi	3	37.4	Training	Samburu
2019-06-18	Madi	4	37.5	Training	Samburu
2019-06-19	Madi	3	37.9	Rest	Samburu
2019-06-20	Madi	3	37.9	Rest	Samburu
2019-06-21	Madi	3	37	Rest	Samburu
2019-06-22	Madi	3	37.4	Training	Samburu
2019-06-23	Madi	3	37.5	Training	Samburu
2019-06-24	Madi	4	37.6	Training	Samburu
2019-06-25	Madi	3	37.7	Training	Samburu
2019-06-26	Madi	5	37.6	Training	Samburu
2019-06-27	Madi	4	37.3	Training	Samburu
2019-06-28	Madi	4	37.4	Rest	Samburu
2019-06-29	Madi	4	37.3	Field Work	Samburu
2019-06-30	Madi	4	37.4	Field Work	Samburu
2019-07-01	Madi			Field Work	Samburu
2019-07-02	Madi			Rest	Samburu
2019-07-03	Madi	3	37.4	Rest	Samburu
2019-07-04	Madi	3	37.6	Rest	Samburu
2019-07-05	Madi	3	37.6	Rest	Samburu
2019-07-06	Madi			Rest	Samburu
2019-07-07	Madi			Rest	Samburu
2019-07-08	Madi	3	37.4	Rest	Samburu
2019-07-09	Madi	3	37.9	Rest	Samburu
2019-07-10	Madi	3	37.9	Field Work	Samburu
2019-07-11	Madi	3		Field Work	Samburu
2019-07-12	Madi	3	37.5	Rest	Samburu
2019-07-13	Madi			Field Work	Samburu
2019-07-14	Madi			Rest	Samburu
2019-07-15	Madi			Rest	Samburu
2019-07-16	Madi			Travel
2019-07-17	Madi	3	38.4	Rest	Nairobi
2019-07-18	Madi			Rest	Nairobi
2019-07-19	Madi			Training	Nairobi
2019-07-20	Madi	3	38.8	Training	Nairobi
2019-07-21	Madi	3	38.2	Rest	Nairobi
2019-07-22	Madi	3	37.7	Rest	Nairobi
2019-07-23	Madi	3	37.7	Rest	Nairobi
2019-07-24	Madi		37.9	Rest	Nairobi
2019-07-25	Madi	3	38.1	Training	Nairobi
2019-07-26	Madi	3	37.6	Training	Nairobi
2019-07-27	Madi	3	37.6	Training	Nairobi
2019-07-28	Madi	3	38.1	Training	Nairobi
2019-07-29	Madi	3	38.1	Training	Nairobi
2019-07-30	Madi	3	37.6	Training	Nairobi
2019-07-31	Madi	3	37.5	Training	Nairobi
2019-08-01	Madi	3	37.8	Training	Nairobi
2019-08-02	Madi	3	37.5	Training	Nairobi
2019-08-03	Madi	4	37.3	Training	Nairobi
2019-08-04	Madi	3	37.5	Rest	Nairobi
2019-08-05	Madi	3	38.1	Rest	Nairobi
2019-08-06	Madi	4	37.8	Training	Nairobi
2019-08-07	Madi	4	37.7	Training	Nairobi
2019-08-08	Madi	3	37.8	Training	Nairobi
2019-08-09	Madi	4	37.8	Training	Nairobi
2019-08-10	Madi	3	37.5	Training	Nairobi
2019-08-11	Madi	3	38.2	Rest	Nairobi
2019-08-12	Madi	3	37.9	Rest	Nairobi
2019-08-13	Madi	3	36.9	Rest	Nairobi
2019-08-14	Madi	3	37.6	Rest	Nairobi
2019-08-15	Madi	3	37.4	Training	Nairobi
2019-08-16	Madi	3	37.4	Training	Nairobi
2019-08-17	Madi			Training	Nairobi
2019-08-18	Madi	3	38.1	Rest	Nairobi
2019-08-19	Madi	3	37.3	Rest	Nairobi
2019-08-20	Madi			Training	Nairobi
2019-08-21	Madi			Training	Nairobi
2019-08-22	Madi	3	37.6	Rest	Nairobi
2019-08-23	Madi	3	37.2	Rest	Nairobi
2019-08-24	Madi	3		Training	Nairobi
2019-08-25	Madi			Travel
2019-08-26	Madi	3	37.7	Training	Samburu
2019-08-27	Madi			Training	Samburu
2019-08-28	Madi			Training	Samburu
2019-08-29	Madi		37.6	Training	Samburu
2019-08-30	Madi		37.2	Training	Samburu
2019-08-31	Madi			Training	Samburu
2019-09-01	Madi	3	37.4	Training	Samburu
2019-09-02	Madi	3	37.7	Rest	Samburu
2019-09-03	Madi	3	37.7	Training	Samburu
2019-09-04	Madi	3	37.5	Training	Samburu
2019-09-05	Madi	3	37.4	Training	Samburu
2019-09-06	Madi		37	Training	Samburu
2019-09-07	Madi	3	37.1	Training	Samburu
2019-09-08	Madi			Training	Samburu
2019-09-09	Madi			Rest	Samburu
2019-09-10	Madi	3	37.7	Rest	Samburu
2019-09-11	Madi	3	37.8	Training	Samburu
2019-09-12	Madi	3	37.8	Training	Samburu
2019-09-13	Madi			Training	Samburu
2019-09-14	Madi	3	36.7	Training	Samburu
2019-09-15	Madi	3	37.7	Rest	Samburu
2019-09-16	Madi	3	37.1	Rest	Samburu
2019-09-17	Madi	3	37.6	Training	Samburu
2019-09-18	Madi	3	37.9	Training	Samburu
2019-09-19	Madi	3	37.7	Training	Samburu
2019-09-20	Madi	3	37.6	Training	Samburu
2019-09-21	Madi	3	37.6	Training	Samburu
2019-09-22	Madi	3	37.7	Rest	Samburu
2019-09-23	Madi	3	38	Rest	Samburu
2019-09-24	Madi	3	37.6	Training	Samburu
2019-09-25	Madi	3	37.6	Training	Samburu
2019-09-26	Madi	3	37.4	Training	Samburu
2019-09-27	Madi	3	38.1	Training	Samburu
2019-09-28	Madi	3		Rest	Samburu
2019-09-29	Madi			Rest	Samburu
2019-09-30	Madi			Rest	Samburu
2019-10-01	Madi	3	37.6	Rest	Samburu
2019-10-02	Madi	3	37.9	Training	Samburu
2019-10-03	Madi	3	37.4	Training	Samburu
2019-10-04	Madi	3	37.4	Training	Samburu
2019-10-05	Madi	3	37.6	Training	Samburu
2019-10-06	Madi			Rest	Samburu
2019-10-07	Madi			Training	Samburu
2019-10-08	Madi	4	37.4	Training	Samburu
2019-10-09	Madi	3	37.5	Training	Samburu
2019-10-10	Madi	3	37.7	Training	Samburu
2019-10-11	Madi	3	37.7	Training	Samburu
2019-10-12	Madi	3	37.8	Training	Samburu
2019-10-13	Madi			Rest	Samburu
2019-10-14	Madi			Rest	Samburu
2019-10-15	Madi	3	37.8	Rest	Samburu
2019-10-16	Madi	3	37.7	Training	Samburu
2019-10-17	Madi			Training	Samburu
2019-10-18	Madi	3	37.7	Rest	Samburu
2019-10-19	Madi	3	37.4	Training	Samburu
2019-10-20	Madi			Rest	Samburu
2019-10-21	Madi			Rest	Samburu
2019-10-22	Madi			Rest	Samburu
2019-10-23	Madi			Rest	Samburu
2019-10-24	Madi			Rest	Samburu
2019-10-25	Madi			Rest	Samburu
2019-10-26	Madi	3	37.7	Training	Samburu
2019-10-27	Madi	3	37.7	Training	Samburu
2019-10-28	Madi	3	37.4	Training	Samburu
2019-10-29	Madi	3	37.4	Training	Samburu
2019-10-30	Madi	3	37.4	Training	Samburu
2019-10-31	Madi	3	37.6	Training	Samburu
2019-11-01	Madi	3	37.4	Training	Samburu
2019-11-02	Madi	3	36.3	Training	Samburu
2019-11-03	Madi	3	37.2	Rest	Samburu
2019-11-04	Madi	3	37.4	Rest	Samburu
2019-11-05	Madi	3	37.4	Rest	Samburu
2019-11-06	Madi	3	37.4	Training	Samburu
2019-11-07	Madi	3	37.8	Training	Samburu
2019-11-08	Madi	3	37.4	Training	Samburu
2019-11-09	Madi	3	37.2	Training	Samburu
2019-11-10	Madi	3	38	Training	Samburu
2019-11-11	Madi	3	37.5	Training	Samburu
2019-11-12	Madi	3	37.3	Training	Samburu
2019-11-13	Madi	3	37.4	Training	Samburu
2019-11-14	Madi	3	37.4	Training	Samburu
2019-11-15	Madi	3	37.4	Training	Samburu
2019-11-16	Madi	3	37.7	Training	Samburu
2019-11-17	Madi	3	36.6	Training	Samburu
2019-11-18	Madi	3	38.1	Training	Samburu
2019-11-19	Madi	3	37.5	Training	Samburu
2019-11-20	Madi	3	37.8	Training	Samburu
2019-11-21	Madi	3	38.2	Training	Samburu
2019-11-22	Madi	3	36.6	Training	Samburu
2019-11-23	Madi	3	38	Training	Samburu
2019-11-24	Madi	3	36	Rest	Samburu
2019-11-25	Madi	3	37.1	Rest	Samburu
2019-11-26	Madi	3	37.1	Training	Samburu
2019-11-27	Madi	3	36.4	Training	Samburu
2019-11-28	Madi	3	37.7	Rest	Samburu
2019-11-29	Madi	3	37.2	Rest	Samburu
2019-11-30	Madi	3	37.6	Rest	Samburu
2019-12-01	Madi	3	37.2	Rest	Samburu
2019-12-02	Madi	3	37.4	Rest	Samburu
2019-12-03	Madi	3	37.2	Training	Samburu
2019-12-04	Madi	3	37.4	Training	Samburu
2019-12-05	Madi	3	37.3	Training	Samburu
2019-12-06	Madi	3	37.4	Rest	Samburu
2019-12-07	Madi	3	36.9	Training	Samburu
2019-12-08	Madi	3	37.1	Rest	Samburu
2019-12-09	Madi	3	37.5	Training	Samburu
2019-12-10	Madi	3	36.7	Training	Samburu
2019-12-11	Madi	3	37.4	Training	Samburu
2019-12-12	Madi	3	37.6	Training	Samburu
2019-12-13	Madi	3	37.9	Training	Samburu
2019-12-14	Madi	3	36.9	Training	Samburu
2019-12-15	Madi	3	37	Training	Samburu
2019-12-16	Madi	3	37.1	Rest	Samburu
2019-12-17	Madi	3	37.3	Training	Samburu
2019-12-18	Madi	3	37.6	Training	Samburu
2019-12-19	Madi	3	37.6	Training	Samburu
2019-12-20	Madi	3	37.1	Training	Samburu
2019-12-21	Madi	3	37.3	Training	Samburu
2019-12-22	Madi	3	35	Training	Samburu
2019-12-23	Madi	3	36.7	Rest	Samburu
2019-12-24	Madi	3	36.5	Training	Samburu
2019-12-25	Madi	3	37.4	Training	Samburu
2019-12-26	Madi	3	37.1	Training	Samburu
2019-12-27	Madi	3	37	Training	Samburu
2019-12-28	Madi	3	37.5	Training	Samburu
2019-12-29	Madi	3	36.5	Training	Samburu
2019-12-30	Madi	3	37.2	Rest	Samburu
2019-12-31	Madi	3	37.4	Training	Samburu
2020-01-01	Madi	3	37.2	Training	Samburu
2020-01-02	Madi	3	37.2	Rest	Samburu
2020-01-03	Madi	3	37.3	Training	Samburu
2020-01-04	Madi	3	37.2	Training	Samburu
2020-01-05	Madi	3	37.2	Training	Samburu
2020-01-06	Madi	3	37	Training	Samburu
2020-01-07	Madi	3	37.2	Training	Samburu
2020-01-08	Madi	3	37.1	Training	Samburu
2020-01-09	Madi	3	37.7	Training	Samburu
2020-01-10	Madi	3	37.6	Training	Samburu
2020-01-11	Madi	3	37.3	Training	Samburu
2020-01-12	Madi	3	37.4	Rest	Samburu
2020-01-13	Madi	3	37.4	Rest	Samburu
2020-01-14	Madi	3	37.2	Training	Samburu
2020-01-15	Madi	3	37.6	Training	Samburu
2020-01-16	Madi	3	37.8	Training	Samburu
2020-01-17	Madi	3	37.1	Training	Samburu
2020-01-18	Madi	3	37.6	Rest	Samburu
2020-01-19	Madi	3	36.8	Rest	Samburu
2020-01-20	Madi	3	37.1	Training	Samburu
2020-01-21	Madi	3	37.3	Training	Samburu
2020-01-22	Madi	3	37	Training	Samburu
2020-01-23	Madi	3	37.6	Training	Samburu
2020-01-24	Madi	3	37.5	Training	Samburu
2020-01-25	Madi	3	37.4	Training	Samburu
2020-01-26	Madi	3	37.1	Rest	Samburu
2020-01-27	Madi	3	37.2	Rest	Samburu
2020-01-28	Madi	3	37.4	Training	Samburu
2020-01-29	Madi	3	37.1	Training	Samburu
2020-01-30	Madi	3	37.5	Training	Samburu
2020-01-31	Madi			Training	Samburu
2020-02-01	Madi	3	37.9	Rest	Samburu
2020-02-02	Madi	3	37	Rest	Samburu
2020-02-03	Madi	3	37.7	Training	Samburu
2020-02-04	Madi	3	37.9	Training	Samburu
2020-02-05	Madi	3	37.7	Training	Samburu
2020-02-06	Madi	3	38.5	Training	Samburu
2020-02-07	Madi	3	37	Rest	Samburu
2020-02-08	Madi	3	37.5	Rest	Samburu
2020-02-09	Madi	3	37.4	Training	Samburu
2020-02-10	Madi	3	37.5	Training	Samburu
2020-02-11	Madi	3	37.3	Training	Samburu
2020-02-12	Madi	3	37.6	Training	Samburu
2020-02-13	Madi	3	37.6	Training	Samburu
2020-02-14	Madi	3	37.4	Training	Samburu
2020-02-15	Madi	3	37.1	Training	Samburu
2020-02-16	Madi	3	37.3	Training	Samburu
2020-02-17	Madi	3	37.1	Rest	Samburu
2020-02-18	Madi	3	37.1	Training	Samburu
2020-02-19	Madi	3	36.8	Training	Samburu
2020-02-20	Madi	3	37.5	Training	Samburu
2020-02-21	Madi	3	37.8	Training	Samburu
2020-02-22	Madi	3	37.7	Training	Samburu
2020-02-23	Madi	3	37.6	Rest	Samburu
2020-02-24	Madi	3	37.4	Rest	Samburu
2020-02-25	Madi	3	37.1	Training	Samburu
2020-02-26	Madi	3	37.3	Training	Samburu
2020-02-27	Madi	3	37.2	Training	Samburu
2020-02-28	Madi	3	37.3	Training	Samburu
2020-02-29	Madi	3	37.3	Training	Samburu
2020-03-01	Madi	3	37.4	Rest	Samburu
2020-03-02	Madi	3	37	Rest	Samburu
2020-03-03	Madi	3	37.5	Training	Samburu
2020-03-04	Madi	3	37.3	Training	Samburu
2020-03-05	Madi	3	37.4	Training	Samburu
2020-03-06	Madi	3	37.2	Training	Samburu
2020-03-07	Madi	3	37.6	Training	Samburu
2020-03-08	Madi	3	37.6	Training	Samburu
2020-03-09	Madi	3	37.5	Training	Samburu
2020-03-10	Madi	3	37.6	Training	Samburu
2020-03-11	Madi	3	38	Training	Samburu
2020-03-12	Madi	3	37.7	Training	Samburu
2020-03-13	Madi	3	37.4	Rest	Samburu
2020-03-14	Madi	3	37.1	Rest	Samburu
2020-03-15	Madi	3	37.1	Training	Samburu
2020-03-16	Madi	3	38.1	Rest	Samburu
2020-03-17	Madi	3	37	Training	Samburu
2020-03-18	Madi	3	37.7	Training	Samburu
2020-03-19	Madi	3	37.5	Training	Samburu
2020-03-20	Madi	3	37.2	Training	Samburu
2020-03-21	Madi	3	37.8	Training	Samburu
2020-03-22	Madi	3	37.2	Training	Samburu
2020-03-23	Madi	3	37.4	Rest	Samburu
2020-03-24	Madi	3	37.6	Training	Samburu
2020-03-25	Madi	3	37.5	Training	Samburu
2020-03-26	Madi	3	37.4	Training	Samburu
2020-03-27	Madi	3	37.4	Training	Samburu
2020-03-28	Madi	3	37.7	Training	Samburu
2020-03-29	Madi	3	37	Training	Samburu
2020-03-30	Madi	3	37.6	Rest	Samburu
2020-03-31	Madi	3	37.7	Training	Samburu
2020-04-01	Madi	3	37.5	Training	Samburu
2020-04-02	Madi	3	37.6	Training	Samburu
2020-04-03	Madi	3	37.8	Training	Samburu
2020-04-04	Madi	3	37.2	Rest	Samburu
2020-04-05	Madi	3	37.4	Rest	Samburu
2020-04-06	Madi	3	37.4	Rest	Samburu
2020-04-07	Madi	3	37.6	Training	Samburu
2020-04-08	Madi	3	37.7	Training	Samburu
2020-04-09	Madi	3	37.3	Training	Samburu
2020-04-10	Madi	3	37.6	Training	Samburu
2020-04-11	Madi	3	37.6	Training	Samburu
2020-04-12	Madi	3	37.7	Training	Samburu
2020-04-13	Madi	3	38.2	Rest	Samburu
2020-04-14	Madi	3	37.5	Rest	Samburu
2020-04-15	Madi	3	37.7	Training	Samburu
2020-04-16	Madi	3	38.3	Rest	Samburu
2020-04-17	Madi	3	38.4	Training	Samburu
2020-04-18	Madi	3	38	Training	Samburu
2020-04-19	Madi	3	37.7	Rest	Samburu
2020-04-20	Madi	3	37.8	Rest	Samburu
2020-04-21	Madi	3	37.7	Training	Samburu
2020-04-22	Madi	3	37.4	Training	Samburu
2020-04-23	Madi	3	37.6	Training	Samburu
2020-04-24	Madi	3	37.6	Training	Samburu
2020-04-25	Madi	3	37.8	Training	Samburu
2020-04-26	Madi	3	37.1	Rest	Samburu
2020-04-27	Madi	3	37	Training	Samburu
2020-04-28	Madi	3	37.3	Training	Samburu
2020-04-29	Madi	3	37.6	Training	Samburu
2020-04-30	Madi	3	37.3	Training	Samburu
2020-05-01	Madi	3	37.7	Training	Samburu
2020-05-02	Madi	3	37.7	Training	Samburu
2020-05-03	Madi	3	37.8	Training	Samburu
2020-05-04	Madi	3	37.8	Training	Samburu
2020-05-05	Madi	3	37.5	Training	Samburu
2020-05-06	Madi	3	37.7	Training	Samburu
2020-05-07	Madi	3	37.3	Training	Samburu
2020-05-08	Madi	3	37.6	Training	Samburu
2020-05-09	Madi	3	37.3	Training	Samburu
2020-05-10	Madi	3	37.2	Training	Samburu
2020-05-11	Madi	3	37.4	Rest	Samburu
2020-05-12	Madi	3	37.3	Training	Samburu
2020-05-13	Madi	3	37.5	Training	Samburu
2020-05-14	Madi	3	37.1	Training	Samburu
2020-05-15	Madi	3	37.6	Training	Samburu
2020-05-16	Madi	3	37.7	Training	Samburu
2020-05-17	Madi	3	37.5	Training	Samburu
2020-05-18	Madi	3	37.4	Training	Samburu
2020-05-19	Madi	3	37.2	Training	Samburu
2020-05-20	Madi	3	37.1	Training	Samburu
2020-05-21	Madi	3	37.5	Training	Samburu
2020-05-22	Madi	3	37.6	Training	Samburu
2020-05-23	Madi	3	37.7	Training	Samburu
2020-05-24	Madi	7	37.8	Rest	Samburu
2020-05-25	Madi	3	37.1	Rest	Samburu
2020-05-26	Madi	3	37.6	Training	Samburu
2020-05-27	Madi	3	37.6	Training	Samburu
2020-05-28	Madi	3	37.8	Training	Samburu
2020-05-29	Madi	3	37.3	Training	Samburu
2020-05-30	Madi	3	37.6	Training	Samburu
2020-05-31	Madi	3	37.9	Training	Samburu
2020-06-01	Madi	3	36.5	Training	Samburu
2020-06-02	Madi	3	37.4	Training	Samburu
2020-06-03	Madi	3	37.6	Training	Samburu
2020-06-04	Madi	3	37.6	Training	Samburu
2020-06-05	Madi	3	37.4	Training	Samburu
2020-06-06	Madi	3	37.8	Training	Samburu
2020-06-07	Madi	4	37.7	Training	Samburu
2020-06-08	Madi	3	37.4	Training	Samburu
2020-06-09	Madi	3	37.6	Training	Samburu
2020-06-10	Madi	3	37.4	Training	Samburu
2020-06-11	Madi	3	37.4	Training	Samburu
2020-06-12	Madi	3	37.9	Training	Samburu
2020-06-13	Madi	3	37.8	Training	Samburu
2020-06-14	Madi	3	37.6	Training	Samburu
2020-06-15	Madi	3	37.5	Training	Samburu
2020-06-16	Madi	3	37.5	Training	Samburu
2020-06-17	Madi	3	37.5	Training	Samburu
2020-06-18	Madi	3	37.7	Training	Samburu
2020-06-19	Madi	3	37.3	Training	Samburu
2020-06-20	Madi	3	37.4	Training	Samburu
2020-06-21	Madi	3	37.4	Training	Samburu
2020-06-22	Madi	3	37.7	Training	Samburu
2020-06-23	Madi	3	37.5	Training	Samburu
2020-06-24	Madi	3	37.3	Training	Samburu
2020-06-25	Madi	3	37.3	Training	Samburu
2020-06-26	Madi	4	37.8	Training	Samburu
2020-06-27	Madi	7	37	Training	Samburu
2020-06-28	Madi	5	37.7	Training	Samburu
2020-06-29	Madi	4	37.9	Training	Samburu
2020-06-30	Madi	3	37.6	Training	Samburu
2020-07-01	Madi	3	37.5	Training	Samburu
2020-07-02	Madi	3	37.3	Training	Samburu
2020-07-03	Madi	3	37.5	Training	Samburu
2020-07-04	Madi	3	37.4	Training	Samburu
2020-07-05	Madi	3	37.9	Training	Samburu
2020-07-06	Madi	3	38	Training	Samburu
2020-07-07	Madi	5	38.1	Training	Samburu
2020-07-08	Madi	3	37.7	Training	Samburu
2020-07-09	Madi	3	37.7	Training	Samburu
2020-07-10	Madi	3	37.6	Training	Samburu
2020-07-11	Madi	3	37.7	Rest	Samburu
2020-07-12	Madi	3	37.6	Rest	Samburu
2020-07-13	Madi	3	37.8	Rest	Samburu
2020-07-14	Madi	3	37.7	Rest	Samburu
2020-07-15	Madi	3	37.6	Rest	Samburu
2020-07-16	Madi	3	37.4	Rest	Samburu
2020-07-17	Madi	3	37.6	Rest	Samburu
2020-07-18	Madi	3	37.8	Rest	Samburu
2020-07-19	Madi	4	37.8	Rest	Samburu
2020-07-20	Madi	3	37.7	Rest	Samburu
2020-07-21	Madi	3	37.6	Rest	Samburu
2020-07-22	Madi	3	37.6	Rest	Samburu
2020-07-23	Madi	3	37.6	Rest	Samburu
2020-07-24	Madi	4	38.1	Rest	Samburu
2020-07-25	Madi	7	37.7	Rest	Samburu
2020-07-26	Madi	5	37.4	Training	Samburu
2020-07-27	Madi	5	37.7	Training	Samburu
2020-07-28	Madi	5	37.1	Training	Samburu
2020-07-29	Madi	3	37.7	Training	Samburu
2020-07-30	Madi	3	37.5	Training	Samburu
2020-07-31	Madi	3	37.3	Training	Samburu
2020-08-01	Madi	3	37.2	Training	Samburu
2020-08-02	Madi	3	37.2	Training	Samburu
2020-08-03	Madi	3	37.1	Training	Samburu
2020-08-04	Madi	3	37.6	Training	Samburu
2020-08-05	Madi	3	37.3	Training	Samburu
2020-08-06	Madi	3	37.5	Training	Samburu
2020-08-07	Madi	3	37.3	Training	Samburu
2020-08-08	Madi	3	37.5	Training	Samburu
2020-08-09	Madi	3	37.2	Training	Samburu
2020-08-10	Madi	3	37	Training	Samburu
2020-08-11	Madi			Rest	Samburu
2020-08-12	Madi			Rest	Samburu
2020-08-13	Madi			Rest	Samburu
2020-08-14	Madi			Rest	Samburu
2020-08-15	Madi	3	38	Rest	Samburu
2020-08-16	Madi	3	37.3	Training	Samburu
2020-08-17	Madi	3	37.8	Training	Samburu
2020-08-18	Madi	3	37.5	Training	Samburu
2020-08-19	Madi	3	37.5	Training	Samburu
2020-08-20	Madi	3	37.7	Training	Samburu
2020-08-21	Madi	3	37.6	Training	Samburu
2020-08-22	Madi	3	37.1	Training	Samburu
2020-08-23	Madi	3	37.6	Rest	Samburu
2020-08-24	Madi	3	37.7	Rest	Samburu
2020-08-25	Madi	3	37.5	Training	Samburu
2020-08-26	Madi	3	37.8	Training	Samburu
2020-08-27	Madi	3	36.6	Training	Samburu
2020-08-28	Madi	3	36.7	Training	Samburu
2020-08-29	Madi	3	37.6	Training	Samburu
2020-08-30	Madi	3	37	Training	Samburu
2020-08-31	Madi	3	37.7	Training	Samburu
2020-09-01	Madi	3	37	Training	Samburu
2020-09-02	Madi	3	37.7	Training	Samburu
2020-09-03	Madi	3	37.2	Training	Samburu
2020-09-04	Madi	3	37.7	Training	Samburu
2020-09-05	Madi	3	36.5	Training	Samburu
2020-09-06	Madi	3	37.3	Rest	Samburu
2020-09-07	Madi	3	37.3	Rest	Samburu
2020-09-08	Madi	3	36.8	Training	Samburu
2020-09-09	Madi	3	37.7	Training	Samburu
2020-09-10	Madi	3		Training	Samburu
2020-09-11	Madi	3	37.3	Rest	Samburu
2020-09-12	Madi	3	37.6	Training	Samburu
2020-09-13	Madi	3	37.1	Rest	Samburu
2020-09-14	Madi	3	36.6	Rest	Samburu
2020-09-15	Madi	3	38	Training	Samburu
2020-09-16	Madi	3	37.4	Training	Samburu
2020-09-17	Madi	3	37.9	Training	Samburu
2020-09-18	Madi	3	37.3	Training	Samburu
2020-09-19	Madi	3	37.7	Field Work	Samburu
2020-09-20	Madi	3	37.3	Rest	Samburu
2020-09-21	Madi	3	37.4	Rest	Samburu
2020-09-22	Madi	3	37.2	Training	Samburu
2020-09-23	Madi	3	37.6	Training	Samburu
2020-09-24	Madi	3	37.7	Training	Samburu
2020-09-25	Madi	3	37.2	Training	Samburu
2020-09-26	Madi	3	37.7	Training	Samburu
2020-09-27	Madi	3	37.2	Rest	Samburu
2020-09-28	Madi	3	37.3	Rest	Samburu
2020-09-29	Madi	3	37	Training	Samburu
2020-09-30	Madi	3	37.6	Training	Samburu
2020-10-01	Madi	3	37.5	Training	Samburu
2020-10-02	Madi	3	37.7	Training	Samburu
2020-10-03	Madi	3	35.3	Training	Samburu
2020-10-04	Madi	3	37.7	Rest	Samburu
2020-10-05	Madi	3	35.9	Rest	Samburu
2020-10-06	Madi	3	37.7	Training	Samburu
2020-10-07	Madi	3	37.5	Training	Samburu
2020-10-08	Madi	3	37.7	Training	Samburu
2020-10-09	Madi	3	37.5	Training	Samburu
2020-10-10	Madi	3	37.7	Training	Samburu
2020-10-11	Madi	3	37.5	Rest	Samburu
2020-10-12	Madi	3	37.5	Rest	Samburu
2020-10-13	Madi	3	36.9	Training	Samburu
2020-10-14	Madi	3	36.8	Training	Samburu
2020-10-15	Madi	4	37	Training	Samburu
2020-10-16	Madi	3	37.4	Training	Samburu
2020-10-17	Madi	4	37.4	Training	Samburu
2020-10-18	Madi	3	37.6	Rest	Samburu
2020-10-19	Madi	3	37.7	Rest	Samburu
2020-10-20	Madi	3	37.4	Training	Samburu
2020-10-21	Madi	3	37.7	Training	Samburu
2020-10-22	Madi	3	37.3	Training	Samburu
2020-10-23	Madi	3	37.2	Training	Samburu
2020-10-24	Madi	3	37.3	Training	Samburu
2020-10-25	Madi	3	37.4	Rest	Samburu
2020-10-26	Madi	3	37.7	Training	Samburu
2020-10-27	Madi	3	37.5	Training	Samburu
2020-10-28	Madi	4	37.6	Training	Samburu
2020-10-29	Madi	3	37.5	Training	Samburu
2020-10-30	Madi	3	37.7	Training	Samburu
2020-10-31	Madi	3	37.5	Training	Samburu
2020-11-01	Madi	3	37.1	Rest	Samburu
2020-11-02	Madi	3	37.6	Rest	Samburu
2020-11-03	Madi	3	37.4	Training	Samburu
2020-11-04	Madi	3	37.1	Training	Samburu
2020-11-05	Madi	4	37	Training	Samburu
2020-11-06	Madi	3	37.4	Training	Samburu
2020-11-07	Madi	3	37.3	Training	Samburu
2020-11-08	Madi	3	37.6	Rest	Samburu
2020-11-09	Madi	3	37.5	Training	Samburu
2020-11-10	Madi	3	37.4	Training	Samburu
2020-11-11	Madi	3	38.5	Training	Samburu
2020-11-12	Madi	3	37.6	Training	Samburu
2020-11-13	Madi	3	37.3	Training	Samburu
2020-11-14	Madi	3	37.5	Training	Samburu
2020-11-15	Madi	3	37.7	Rest	Samburu
2020-11-16	Madi	3	37.5	Rest	Samburu
2020-11-17	Madi	3	37.6	Training	Samburu
2020-11-18	Madi	3	37.3	Training	Samburu
2020-11-19	Madi	3	37.5	Training	Samburu
2020-11-20	Madi	3	37.5	Training	Samburu
2020-11-21	Madi	3	37.7	Training	Samburu
2020-11-22	Madi	3	37.4	Rest	Samburu
2020-11-23	Madi	3	37.4	Rest	Samburu
2020-11-24	Madi			Training	Samburu
2020-11-25	Madi	3	37.7	Travel
2020-11-26	Madi	3	37.5	Rest	Nairobi
2020-11-27	Madi	3	37.5	Training	Nairobi
2020-11-28	Madi	3	37.4	Training	Nairobi
2020-11-29	Madi	3	37.6	Rest	Nairobi
2020-11-30	Madi			Rest	Nairobi
2020-12-01	Madi	3	37.7	Training	Nairobi
2020-12-02	Madi	3	37.6	Training	Nairobi
2020-12-03	Madi	3	37.4	Training	Nairobi
2020-12-04	Madi	3	37.5	Training	Nairobi
2020-12-05	Madi	4	37.2	Training	Nairobi
2020-12-06	Madi	4	37.8	Training	Nairobi
2020-12-07	Madi	5	37.7	Training	Nairobi
2020-12-08	Madi	3	37.6	Training	Nairobi
2020-12-09	Madi	3	37.6	Training	Nairobi
2020-12-10	Madi	3	38.2	Training	Nairobi
2020-12-11	Madi	3	38.1	Sick	Nairobi
2020-12-12	Madi	3	37.4	Sick	Nairobi
2020-12-13	Madi	4	37.5	Training	Nairobi
2020-12-14	Madi	3	37.3	Rest	Nairobi
2020-12-15	Madi	3	37.8	Training	Nairobi
2020-12-16	Madi	3	37.7	Rest	Nairobi
2020-12-17	Madi	3	37.4	Rest	Nairobi
2020-12-18	Madi	4	35	Training	Nairobi
2020-12-19	Madi	3	38	Training	Nairobi
2020-12-20	Madi	3	37.4	Rest	Nairobi
2020-12-21	Madi	3	37.6	Rest	Nairobi
2020-12-22	Madi	3	37.8	Training	Nairobi
2020-12-23	Madi	3	36.9	Training	Nairobi
2020-12-24	Madi	3	37.7	Training	Nairobi
2020-12-25	Madi	3	37.3	Training	Nairobi
2020-12-26	Madi	3	37.6	Training	Nairobi
2020-12-27	Madi	3	37.2	Rest	Nairobi
2020-12-28	Madi	3	37.9	Rest	Nairobi
2020-12-29	Madi	3	37.1	Training	Nairobi
2020-12-30	Madi	3	38.1	Training	Nairobi
2020-12-31	Madi	3	37.4	Training	Nairobi
2021-01-01	Madi	3	37.5	Training	Nairobi
2021-01-02	Madi	3	37.4	Training	Nairobi
2021-01-03	Madi	3	37.5	Rest	Nairobi
2021-01-04	Madi	3	37.5	Rest	Nairobi
2021-01-05	Madi	3	37	Training	Nairobi
2021-01-06	Madi	3	37.5	Training	Nairobi
2021-01-07	Madi	3	37	Training	Nairobi
2021-01-08	Madi	3	37.3	Training	Nairobi
2021-01-09	Madi	3	37.6	Training	Nairobi
2021-01-10	Madi	3	36.8	Rest	Nairobi
2021-01-11	Madi	3	37.4	Rest	Nairobi
2021-01-12	Madi	3	37.3	Training	Nairobi
2021-01-13	Madi	3	37	Training	Nairobi
2021-01-14	Madi	3	36.4	Training	Nairobi
2021-01-15	Madi	3	37.4	Training	Nairobi
2021-01-16	Madi	3	37.5	Training	Nairobi
2021-01-17	Madi	3	36.9	Rest	Nairobi
2021-01-18	Madi	3	37.2	Rest	Nairobi
2021-01-19	Madi	3	37.3	Training	Nairobi
2021-01-20	Madi	3	37.3	Training	Nairobi
2021-01-21	Madi	3	38.1	Training	Nairobi
2021-01-22	Madi	3	36.9	Training	Nairobi
2021-01-23	Madi	3	36.9	Training	Nairobi
2021-01-24	Madi	3	36.7	Rest	Nairobi
2021-01-25	Madi	3	36.5	Rest	Nairobi
2021-01-26	Madi	3	37.6	Training	Nairobi
2021-01-27	Madi	3	36.6	Training	Nairobi
2021-01-28	Madi	3	37.3	Training	Nairobi
2021-01-29	Madi	3	37.6	Training	Nairobi
2021-01-30	Madi	3	37.3	Training	Nairobi
2021-01-31	Madi	3	37.4	Rest	Nairobi
2021-02-01	Madi	3	37.1	Rest	Nairobi
2021-02-02	Madi	3	37	Training	Nairobi
2021-02-03	Madi	3	37.3	Training	Nairobi
2021-02-04	Madi	3	36.8	Training	Nairobi
2021-02-05	Madi	3	37	Training	Nairobi
2021-02-06	Madi	3	37.4	Training	Nairobi
2021-02-07	Madi	3	38	Rest	Nairobi
2021-02-08	Madi	3	36.8	Rest	Nairobi
2021-02-09	Madi	3	37.4	Training	Nairobi
2021-02-10	Madi	3	37.1	Training	Nairobi
2021-02-11	Madi	3	37.3	Training	Nairobi
2021-02-12	Madi	3	37.3	Training	Nairobi
2021-02-13	Madi	3	37.3	Training	Nairobi
2021-02-14	Madi	3	37.5	Rest	Nairobi
2021-02-15	Madi	3	37.5	Rest	Nairobi
2021-02-16	Madi	3	37.4	Training	Nairobi
2021-02-17	Madi	3	37	Training	Nairobi
2021-02-18	Madi	3	37.5	Training	Nairobi
2021-02-19	Madi	3	37	Training	Nairobi
2021-02-20	Madi	3	37.2	Training	Nairobi
2021-02-21	Madi	3	37.8	Rest	Nairobi
2021-02-22	Madi	3	37.6	Rest	Nairobi
2021-02-23	Madi	3	36.6	Training	Nairobi
2021-02-24	Madi	3	37.4	Training	Nairobi
2021-02-25	Madi	3	37.1	Training	Nairobi
2021-02-26	Madi	3	37.1	Training	Nairobi
2021-02-27	Madi	3	37	Training	Nairobi
2021-02-28	Madi	3	36.5	Rest	Nairobi
2021-03-01	Madi	3	37	Rest	Nairobi
2021-03-02	Madi	3	37.4	Training	Nairobi
2021-03-03	Madi	4	37.6	Training	Nairobi
2021-03-04	Madi	3	37.5	Training	Nairobi
2021-03-05	Madi	3	37.3	Training	Nairobi
2021-03-06	Madi	3	37.5	Training	Nairobi
2021-03-07	Madi	4	37.8	Rest	Nairobi
2021-03-08	Madi	3	36.7	Rest	Nairobi
2021-03-09	Madi	3	37.3	Training	Nairobi
2021-03-10	Madi	3	36.9	Training	Nairobi
2021-03-11	Madi	3	37.5	Training	Nairobi
2021-03-12	Madi	3	37.1	Training	Nairobi
2021-03-13	Madi	3	37.4	Training	Nairobi
2021-03-14	Madi	3	37.4	Rest	Nairobi
2021-03-15	Madi	3	37.4	Rest	Nairobi
2021-03-16	Madi	3	37.1	Training	Nairobi
2021-03-17	Madi	3	37.1	Training	Nairobi
2021-03-18	Madi	3	37.6	Training	Nairobi
2021-03-19	Madi	3	37.8	Training	Nairobi
2021-03-20	Madi	3	37.56	Training	Nairobi
2021-03-21	Madi	3	36.9	Rest	Nairobi
2021-03-22	Madi	3	37.2	Rest	Nairobi
2021-03-23	Madi	3	37.3	Training	Nairobi
2021-03-24	Madi	3	37.6	Training	Nairobi
2021-03-25	Madi	3	37	Training	Nairobi
2021-03-26	Madi	3	37.5	Training	Nairobi
2021-03-27	Madi	3	37.3	Training	Nairobi
2021-03-28	Madi	3	37.9	Rest	Nairobi
2021-03-29	Madi	3	37.5	Rest	Nairobi
2021-03-30	Madi	3	37.1	Training	Nairobi
2021-03-31	Madi	3	37.2	Training	Nairobi
2021-04-01	Madi	3	37.4	Training	Nairobi
2021-04-02	Madi	3	37.6	Training	Nairobi
2021-04-03	Madi	3	37.1	Training	Nairobi
2021-04-04	Madi	3	37.7	Rest	Nairobi
2021-04-05	Madi	3	37.3	Rest	Nairobi
2021-04-06	Madi	3	37.3	Training	Nairobi
2021-04-07	Madi	3	38.2	Training	Nairobi
2021-04-08	Madi	3	37.8	Training	Nairobi
2021-04-09	Madi	3	37.3	Training	Nairobi
2021-04-10	Madi	3	37	Training	Nairobi
2021-04-11	Madi	3	36.9	Rest	Nairobi
2021-04-12	Madi	3	37.8	Rest	Nairobi
2021-04-13	Madi	3	37.1	Training	Nairobi
2021-04-14	Madi	3	37.1	Training	Nairobi
2021-04-15	Madi	3	37.8	Training	Nairobi
2021-04-16	Madi	3	37.3	Training	Nairobi
2021-04-17	Madi	3	37.2	Training	Nairobi
2021-04-18	Madi	3	37.7	Rest	Nairobi
2021-04-19	Madi	3	37.4	Rest	Nairobi
2021-04-20	Madi	3	37.8	Training	Nairobi
2021-04-21	Madi	3	37.4	Training	Nairobi
2021-04-22	Madi	3	38	Training	Nairobi
2021-04-23	Madi	3	37.9	Training	Nairobi
2021-04-24	Madi	3	38	Training	Nairobi
2021-04-25	Madi	3	38.5	Rest	Nairobi
2021-04-26	Madi	4	37.4	Rest	Nairobi
2021-04-27	Madi	3	37.2	Training	Nairobi
2021-04-28	Madi	3	37.4	Training	Nairobi
2021-04-29	Madi	3	37	Training	Nairobi
2021-04-30	Madi	3	37.7	Training	Nairobi
2021-05-01	Madi	3	37.6	Training	Nairobi
2021-05-02	Madi	3	37.5	Rest	Nairobi
2021-05-03	Madi	3	37.8	Rest	Nairobi
2021-05-04	Madi	3	37.4	Training	Nairobi
2021-05-05	Madi	3	37.5	Training	Nairobi
2021-05-06	Madi	3	37.3	Training	Nairobi
2021-05-07	Madi	3	37.3	Training	Nairobi
2021-05-08	Madi	3	37.6	Training	Nairobi
2021-05-09	Madi	4	37.5	Rest	Nairobi
2021-05-10	Madi	3	37.3	Rest	Nairobi
2021-05-11	Madi	3	37.5	Training	Nairobi
2021-05-12	Madi	3	37.3	Training	Nairobi
2021-05-13	Madi	3	36.9	Training	Nairobi
2021-05-14	Madi	3	37.4	Training	Nairobi
2021-05-15	Madi	3	37.5	Training	Nairobi
2021-05-16	Madi	4	37.9	Rest	Nairobi
2021-05-17	Madi	3	37.8	Rest	Nairobi
2021-05-18	Madi	3	38	Training	Nairobi
2021-05-19	Madi	3	37.8	Training	Nairobi
2021-05-20	Madi	3	37.9	Training	Nairobi
2021-05-21	Madi	3	37.2	Training	Nairobi
2021-05-22	Madi	4	37.7	Training	Nairobi
2021-05-23	Madi	3	37.6	Rest	Nairobi
2021-05-24	Madi	4	37.3	Rest	Nairobi
2021-05-25	Madi	3	37.6	Training	Nairobi
2021-05-26	Madi	3	37.2	Training	Nairobi
2021-05-27	Madi	3	37.5	Training	Nairobi
2021-05-28	Madi	3	37.5	Training	Nairobi
2021-05-29	Madi	3	37.6	Training	Nairobi
2021-05-30	Madi	3	37.2	Rest	Nairobi
2021-05-31	Madi	3	37.7	Rest	Nairobi
2021-06-01	Madi	3	37.3	Training	Nairobi
2021-06-02	Madi	3	37.5	Training	Nairobi
2021-06-03	Madi	3	37.3	Training	Nairobi
2021-06-04	Madi	3	37.3	Training	Nairobi
2021-06-05	Madi	3	37.3	Training	Nairobi
2021-06-06	Madi	3	37.6	Rest	Nairobi
2021-06-07	Madi	3	37.6	Rest	Nairobi
2021-06-08	Madi	3	37.4	Training	Nairobi
2021-06-09	Madi	3	37.7	Training	Nairobi
2021-06-10	Madi	3	37.6	Training	Nairobi
2021-06-11	Madi	3	37.5	Training	Nairobi
2021-06-12	Madi	3	37.5	Training	Nairobi
2021-06-13	Madi	3	37.2	Rest	Nairobi
2021-06-14	Madi	3	37.4	Training	Nairobi
2021-06-15	Madi	3	37.5	Training	Nairobi
2021-06-16	Madi	3	37.3	Training	Nairobi
2021-06-17	Madi	3	37.3	Training	Nairobi
2021-06-18	Madi	3	37.3	Training	Nairobi
2021-06-19	Madi	3	37	Training	Nairobi
2021-06-20	Madi	3	37.5	Rest	Nairobi
2021-06-21	Madi	3	37.6	Rest	Nairobi
2021-06-22	Madi	3	37.5	Training	Nairobi
2021-06-23	Madi	3	37.4	Training	Nairobi
2021-06-24	Madi	3	37.6	Training	Nairobi
2021-06-25	Madi	3	37.1	Training	Nairobi
2021-06-26	Madi	3	37.4	Training	Nairobi
2021-06-27	Madi	3	37.7	Rest	Nairobi
2021-06-28	Madi	3	37.3	Rest	Nairobi
2021-06-29	Madi	3	37.5	Training	Nairobi
2021-06-30	Madi	3	37.4	Training	Nairobi
2021-07-01	Madi	3	37.5	Training	Nairobi
2021-07-02	Madi	3	37.6	Training	Nairobi
2021-07-03	Madi	3	37.2	Training	Nairobi
2021-07-04	Madi	3	37.1	Rest	Nairobi
2021-07-05	Madi	3	37.3	Rest	Nairobi
2021-07-06	Madi	3	37.3	Training	Nairobi
2021-07-07	Madi	3	37.6	Training	Nairobi
2021-07-08	Madi	3	37.4	Training	Nairobi
2021-07-09	Madi	3	37.3	Training	Nairobi
2021-07-10	Madi	3	37.2	Training	Nairobi
2021-07-11	Madi	3	37.4	Rest	Nairobi
2021-07-12	Madi	3	37.4	Training	Nairobi
2021-07-13	Madi	3	37.7	Training	Nairobi
2021-07-14	Madi	3	37.2	Training	Nairobi
2021-07-15	Madi	3	37.7	Training	Nairobi
2021-07-16	Madi	3	37.5	Training	Nairobi
2021-07-17	Madi	3	37.1	Training	Nairobi
2021-07-18	Madi	3	37.8	Rest	Nairobi
2021-07-19	Madi	3	36.9	Rest	Nairobi
2021-07-20	Madi	3	37.4	Training	Nairobi
2021-07-21	Madi	3	37.6	Training	Nairobi
2021-07-22	Madi	3	37.3	Training	Nairobi
2021-07-23	Madi	3	37.5	Training	Nairobi
2021-07-24	Madi	3	37.1	Training	Nairobi
2021-07-25	Madi	3	37.2	Training	Nairobi
2021-07-26	Madi	3	37.2	Training	Nairobi
2021-07-27	Madi	3	36.7	Training	Nairobi
2021-07-28	Madi	3	37.6	Training	Nairobi
2021-07-29	Madi	3	37.6	Training	Nairobi
2021-07-30	Madi	3	37.5	Training	Nairobi
2021-07-31	Madi	3	37.1	Training	Nairobi
2021-08-01	Madi	3	37.7	Training	Nairobi
2021-08-02	Madi	3	37.3	Rest	Nairobi
2021-08-03	Madi	3	36.2	Training	Nairobi
2021-08-04	Madi	3	37.5	Training	Nairobi
2021-08-05	Madi	3	37.6	Training	Nairobi
2021-08-06	Madi	3	37.6	Training	Nairobi
2021-08-07	Madi	3	37.7	Training	Nairobi
2021-08-08	Madi	3	37.3	Rest	Nairobi
2021-08-09	Madi	3	37.3	Travel
2021-08-10	Madi	3	37.7	Training	Samburu
2021-08-11	Madi	3	37.4	Training	Samburu
2021-08-12	Madi	3	37.8	Training	Samburu
2021-08-13	Madi	3	37.4	Training	Samburu
2021-08-14	Madi	3	37.6	Training	Samburu
2021-08-15	Madi	3	37.6	Rest	Samburu
2021-08-16	Madi	3	37.5	Rest	Samburu
2021-08-17	Madi	3	37.5	Training	Samburu
2021-08-18	Madi	3	37.6	Training	Samburu
2021-08-19	Madi	3	37.5	Training	Samburu
2021-08-20	Madi	3	37.4	Training	Samburu
2021-08-21	Madi	3	37.3	Training	Samburu
2021-08-22	Madi	3	37.6	Rest	Samburu
2021-08-23	Madi	3	37.4	Rest	Samburu
2021-08-24	Madi	3	37.7	Training	Samburu
2021-08-25	Madi	3	37.7	Training	Samburu
2021-08-26	Madi	3	37.1	Training	Samburu
2021-08-27	Madi	3	37.4	Training	Samburu
2021-08-28	Madi	3	37.2	Training	Samburu
2021-08-29	Madi	3	37.6	Rest	Samburu
2021-08-30	Madi	3	37.8	Training	Samburu
2021-08-31	Madi	3	37.7	Training	Samburu
2021-09-01	Madi	3	37.4	Training	Samburu
2021-09-02	Madi	3	37.5	Training	Samburu
2021-09-03	Madi	3	37.5	Training	Samburu
2021-09-04	Madi	3	37.5	Training	Samburu
2021-09-05	Madi	3	37.5	Rest	Samburu
2021-09-06	Madi	3	37.5	Rest	Samburu
2021-09-07	Madi	3	37.2	Training	Samburu
2021-09-08	Madi	3	37.7	Training	Samburu
2021-09-09	Madi	3	37.6	Training	Samburu
2021-09-10	Madi	3	37.4	Training	Samburu
2021-09-11	Madi	3	37.4	Training	Samburu
2021-09-12	Madi	3	38	Rest	Samburu
2021-09-13	Madi	3	37.4	Rest	Samburu
2021-09-14	Madi	3	37.4	Training	Samburu
2021-09-15	Madi	3	37.5	Training	Samburu
2021-09-16	Madi	3	37.6	Training	Samburu
2021-09-17	Madi	3	37.1	Training	Samburu
2021-09-18	Madi	3	37.3	Training	Samburu
2021-09-19	Madi	3	37.7	Rest	Samburu
2021-09-20	Madi	3	37.6	Rest	Samburu
2021-09-21	Madi	3	37.7	Training	Samburu
2021-09-22	Madi	3	37.2	Training	Samburu
2021-09-23	Madi	3	37.2	Training	Samburu
2021-09-24	Madi	3	37.3	Training	Samburu
2021-09-25	Madi	3	37	Training	Samburu
2021-09-26	Madi	3	37.8	Rest	Samburu
2021-09-27	Madi	3	37.4	Rest	Samburu
2021-09-28	Madi	3	37.3	Training	Samburu
2021-09-29	Madi	3	37.3	Training	Samburu
2021-09-30	Madi	3	37.2	Training	Samburu
2021-10-01	Madi	3	37	Training	Samburu
2021-10-02	Madi	3	37.3	Training	Samburu
2021-10-03	Madi	3	37.5	Rest	Samburu
2021-10-04	Madi	3	37.7	Rest	Samburu
2021-10-05	Madi	3	37.4	Training	Samburu
2021-10-06	Madi	3	37.4	Training	Samburu
2021-10-07	Madi	3	37.5	Training	Samburu
2021-10-08	Madi	3	37.6	Training	Samburu
2021-10-09	Madi	3	36.2	Training	Samburu
2021-10-10	Madi	3	37.2	Training	Samburu
2021-10-11	Madi	3	37	Rest	Samburu
2021-10-12	Madi	3	36.5	Training	Samburu
2021-10-13	Madi	3	37.5	Training	Samburu
2021-10-14	Madi	3	37.1	Training	Samburu
2021-10-15	Madi	3	37.7	Training	Samburu
2021-10-16	Madi	3	37.6	Training	Samburu
2021-10-17	Madi	3	37.3	Training	Samburu
2021-10-18	Madi	3	36.8	Rest	Samburu
2021-10-19	Madi	3	37.1	Rest	Samburu
2021-10-20	Madi	3	37.4	Rest	Samburu
2021-10-21	Madi	3	37.4	Training	Samburu
2021-10-22	Madi	3	37.6	Training	Samburu
2021-10-23	Madi	3	37.1	Training	Samburu
2021-10-24	Madi	3	37.6	Rest	Samburu
2021-10-25	Madi	3	37.6	Rest	Samburu
2021-10-26	Madi	3	37.6	Training	Samburu
2021-10-27	Madi	3	37.3	Training	Samburu
2021-10-28	Madi	3	37.2	Training	Samburu
2021-10-29	Madi	3	36.8	Training	Samburu
2021-10-30	Madi	3	37.5	Training	Samburu
2021-10-31	Madi	3	37.2	Rest	Samburu
2021-11-01	Madi	3	37.4	Rest	Samburu
2021-11-02	Madi	3	37.4	Training	Samburu
2021-11-03	Madi	3	37.4	Training	Samburu
2021-11-04	Madi	3	37	Training	Samburu
2021-11-05	Madi	3	37.2	Training	Samburu
2021-11-06	Madi	3	37	Training	Samburu
2021-11-07	Madi	3	37.3	Rest	Samburu
2021-11-08	Madi	3	37.3	Rest	Samburu
2021-11-09	Madi	3	37.4	Training	Samburu
2021-11-10	Madi	3	37.3	Training	Samburu
2021-11-11	Madi	3	37.4	Training	Samburu
2021-11-12	Madi	3	37.4	Training	Samburu
2021-11-13	Madi	3	37.3	Training	Samburu
2021-11-14	Madi	3	37.3	Rest	Samburu
2021-11-15	Madi	3	37.5	Rest	Samburu
2021-11-16	Madi	3	37.4	Training	Samburu
2021-11-17	Madi	3	37.4	Training	Samburu
2021-11-18	Madi	3	37.3	Training	Samburu
2021-11-19	Madi	3	36.3	Training	Samburu
2021-11-20	Madi	3	37.3	Training	Samburu
2021-11-21	Madi	3	37.7	Rest	Samburu
2021-11-22	Madi	3	37.2	Rest	Samburu
2021-11-23	Madi	3	37.6	Training	Samburu
2021-11-24	Madi	3	37.4	Training	Samburu
2021-11-25	Madi	3	37.9	Training	Samburu
2021-11-26	Madi	3	37.4	Training	Samburu
2021-11-27	Madi	3	37.4	Training	Samburu
2021-11-28	Madi	3	37.6	Rest	Samburu
2021-11-29	Madi	3	37.6	Rest	Samburu
2021-11-30	Madi	3	37.6	Training	Samburu
2021-12-01	Madi	3	36.8	Training	Samburu
2021-12-02	Madi	3	37.1	Training	Samburu
2021-12-03	Madi	3	36.5	Training	Samburu
2021-12-04	Madi	3	37.4	Training	Samburu
2021-12-05	Madi	3	37.4	Rest	Samburu
2021-12-06	Madi	3	37.3	Rest	Samburu
2021-12-07	Madi	3	37.5	Training	Samburu
2021-12-08	Madi	3	37.6	Training	Samburu
2021-12-09	Madi	3	37.6	Training	Samburu
2021-12-10	Madi	3	37.5	Training	Samburu
2021-12-11	Madi	3	37	Training	Samburu
2021-12-12	Madi	3	37.5	Rest	Samburu
2021-12-13	Madi	3	37.5	Travel
2021-12-14	Madi	3	37.4	Rest	Nairobi
2021-12-15	Madi	3	37.1	Training	Nairobi
2021-12-16	Madi	3	37.6	Training	Nairobi
2021-12-17	Madi	3	37.8	Training	Nairobi
2021-12-18	Madi	3	37.5	Training	Nairobi
2021-12-19	Madi	3	37.5	Rest	Nairobi
2021-12-20	Madi	3	37.6	Rest	Nairobi
2021-12-21	Madi	3	37.4	Training	Nairobi
2021-12-22	Madi	3	37.7	Training	Nairobi
2021-12-23	Madi	3	37.5	Training	Nairobi
2021-12-24	Madi	3	37.5	Training	Nairobi
2021-12-25	Madi	3	37.2	Training	Nairobi
2021-12-26	Madi	3	37.3	Rest	Nairobi
2021-12-27	Madi	3	37.3	Rest	Nairobi
2021-12-28	Madi	3	37.1	Training	Nairobi
2021-12-29	Madi	3	37	Training	Nairobi
2021-12-30	Madi	3	37.3	Training	Nairobi
2021-12-31	Madi	3	37.4	Training	Nairobi
2022-01-01	Madi	3	36.9	Training	Nairobi
2022-01-02	Madi	3	37.4	Rest	Nairobi
2022-01-03	Madi	3	37.4	Rest	Nairobi
2022-01-04	Madi	3	36.9	Training	Nairobi
2022-01-05	Madi	3	36.8	Training	Nairobi
2022-01-06	Madi	3	37.5	Training	Nairobi
2022-01-07	Madi	3	37.5	Training	Nairobi
2022-01-08	Madi	3	36.9	Training	Nairobi
2022-01-09	Madi	3	37.3	Training	Nairobi
2022-01-10	Madi	3	37.3	Rest	Nairobi
2022-01-11	Madi	3	37.3	Training	Nairobi
2022-01-12	Madi	3	37.5	Training	Nairobi
2022-01-13	Madi	3	36.8	Training	Nairobi
2022-01-14	Madi	3	37	Training	Nairobi
2022-01-15	Madi	3	36.7	Training	Nairobi
2022-01-16	Madi	3	36.7	Training	Nairobi
2022-01-17	Madi	3	37.1	Training	Nairobi
2022-01-18	Madi	3	36.9	Training	Nairobi
2022-01-19	Madi	3	37.1	Training	Nairobi
2022-01-20	Madi	3	37	Training	Nairobi
2022-01-21	Madi	3	36.5	Rest	Nairobi
2022-01-22	Madi	3	36.6	Training	Nairobi
2022-01-23	Madi	3	36.6	Training	Nairobi
2022-01-24	Madi	3	36.1	Training	Nairobi
2022-01-25	Madi	3	36	Training	Nairobi
2022-01-26	Madi	3	36.1	Training	Nairobi
2022-01-27	Madi	3	36.5	Training	Nairobi
2022-01-28	Madi	3	36.8	Training	Nairobi
2022-01-29	Madi	3	37.4	Training	Nairobi
2022-01-30	Madi	3	37.4	Training	Nairobi
2022-01-31	Madi	3	36.6	Training	Nairobi
2022-02-01	Madi	3	37.2	Training	Nairobi
2022-02-02	Madi	3	37	Training	Nairobi
2022-02-03	Madi	3	37.3	Training	Nairobi
2022-02-04	Madi	3	36.8	Training	Nairobi
2022-02-05	Madi	3	36.8	Training	Nairobi
2022-02-06	Madi	3	37.2	Training	Nairobi
2022-02-07	Madi	3	37.3	Training	Nairobi
2022-02-08	Madi	3	37	Training	Nairobi
2022-02-09	Madi	3	37.3	Training	Nairobi
2022-02-10	Madi	3	36.9	Training	Nairobi
2022-02-11	Madi	3	36.8	Training	Nairobi
2022-02-12	Madi	3	37.4	Training	Nairobi
2022-02-13	Madi	3	37.1	Training	Nairobi
2022-02-14	Madi	3	37	Training	Nairobi
2022-02-15	Madi	3	36.9	Training	Nairobi
2022-02-16	Madi	3	36.9	Training	Nairobi
2022-02-17	Madi	3	37.1	Training	Nairobi
2022-02-18	Madi	3	36.7	Training	Nairobi
2022-02-19	Madi	3	37.4	Training	Nairobi
2022-02-20	Madi	3	37.4	Training	Nairobi
2022-02-21	Madi	3	36.3	Training	Nairobi
2022-02-22	Madi	3	36.7	Training	Nairobi
2022-02-23	Madi	3	37	Training	Nairobi
2022-02-24	Madi	3	37.1	Training	Nairobi
2022-02-25	Madi	3	36.9	Training	Nairobi
2022-02-26	Madi	3	37.3	Training	Nairobi
2022-02-27	Madi	3	37	Training	Nairobi
2019-07-01	Arti	4		Training	Nairobi
2019-07-02	Arti	4		Training	Nairobi
2019-07-03	Arti	3		Training	Nairobi
2019-07-04	Arti	3		Training	Nairobi
2019-07-05	Arti	3		Training	Nairobi
2019-07-06	Arti	2		Training	Nairobi
2019-07-07	Arti	3		Training	Nairobi
2019-07-08	Arti	3		Training	Nairobi
2019-07-09	Arti	4		Training	Nairobi
2019-07-10	Arti	3		Training	Nairobi
2019-07-11	Arti	3		Training	Nairobi
2019-07-12	Arti	3		Training	Nairobi
2019-07-13	Arti	3	38.3	Training	Nairobi
2019-07-14	Arti	3	37.6	Training	Nairobi
2019-07-15	Arti	3	38.8	Training	Nairobi
2019-07-16	Arti	4	38.5	Training	Nairobi
2019-07-17	Arti	3	38.5	Training	Nairobi
2019-07-18	Arti	3	37.7	Training	Nairobi
2019-07-19	Arti	4		Training	Nairobi
2019-07-20	Arti	3	37.6	Training	Nairobi
2019-07-21	Arti	3	38.4	Training	Nairobi
2019-07-22	Arti	3	38.7	Training	Nairobi
2019-07-23	Arti	7	38.8	Training	Nairobi
2019-07-24	Arti	3	38.1	Training	Nairobi
2019-07-25	Arti	7	38.2	Training	Nairobi
2019-07-26	Arti	3	37.9	Training	Nairobi
2019-07-27	Arti	3	38.3	Training	Nairobi
2019-07-28	Arti	3	38.2	Training	Nairobi
2019-07-29	Arti	3	38.2	Training	Nairobi
2019-07-30	Arti	3	39.1	Training	Nairobi
2019-07-31	Arti	3	38.9	Training	Nairobi
2019-08-01	Arti	3	39.2	Training	Nairobi
2019-08-02	Arti	4	38.8	Training	Nairobi
2019-08-03	Arti			Rest	Nairobi
2019-08-04	Arti	3	38	Training	Nairobi
2019-08-05	Arti	3	37.7	Training	Nairobi
2019-08-06	Arti	3	38.2	Training	Nairobi
2019-08-07	Arti			Training	Nairobi
2019-08-08	Arti			Training	Nairobi
2019-08-09	Arti	3	37.6	Training	Nairobi
2019-08-10	Arti	3	37.9	Training	Nairobi
2019-08-11	Arti	3	37.8	Rest	Nairobi
2019-08-12	Arti			Rest	Nairobi
2019-08-13	Arti			Rest	Nairobi
2019-08-14	Arti	4	38.2	Training	Nairobi
2019-08-15	Arti	4	37.8	Training	Nairobi
2019-08-16	Arti	4	38	Training	Nairobi
2019-08-17	Arti	4	37.4	Training	Nairobi
2019-08-18	Arti			Training	Nairobi
2019-08-19	Arti			Training	Nairobi
2019-08-20	Arti			Training	Nairobi
2019-08-21	Arti			Rest	Nairobi
2019-08-22	Arti	4	38.2	Training	Nairobi
2019-08-23	Arti	4	38.2	Training	Nairobi
2019-08-24	Arti			Rest	Nairobi
2019-08-25	Arti			Travel	Nairobi
2019-08-26	Arti			Rest	Nairobi
2019-08-27	Arti	3		Training	Nairobi
2019-08-28	Arti	3		Training	Nairobi
2019-08-29	Arti	3	38.5	Training	Nairobi
2019-08-30	Arti	3	38.6	Training	Nairobi
2019-08-31	Arti	3	38.4	Training	Nairobi
2019-09-01	Arti			Rest	Nairobi
2019-09-02	Arti			Rest	Nairobi
2019-09-03	Arti			Rest	Nairobi
2019-09-04	Arti			Rest	Nairobi
2019-09-05	Arti			Rest	Nairobi
2019-09-06	Arti			Rest	Nairobi
2019-09-07	Arti	3	37.5	Rest	Nairobi
2019-09-08	Arti	3	37.8	Training	Nairobi
2019-09-09	Arti			Training	Nairobi
2019-09-10	Arti	3	38	Rest	Nairobi
2019-09-11	Arti	3	38.1	Training	Nairobi
2019-09-12	Arti		38.1	Training	Nairobi
2019-09-13	Arti	3	38.1	Training	Nairobi
2019-09-14	Arti			Training	Nairobi
2019-09-15	Arti	3	37.8	Rest	Nairobi
2019-09-16	Arti	4	38.2	Rest	Nairobi
2019-09-17	Arti	3	38.3	Training	Nairobi
2019-09-18	Arti	3	38.3	Training	Nairobi
2019-09-19	Arti	3	38.2	Training	Nairobi
2019-09-20	Arti	3	37.8	Training	Nairobi
2019-09-21	Arti	3	37.8	Training	Nairobi
2019-09-22	Arti	3	37.9	Rest	Nairobi
2019-09-23	Arti	3	38.3	Rest	Nairobi
2019-09-24	Arti	3	37.8	Training	Nairobi
2019-09-25	Arti	3	37.9	Training	Nairobi
2019-09-26	Arti	3	37.9	Training	Nairobi
2019-09-27	Arti	3	37.9	Training	Nairobi
2019-09-28	Arti	3		Training	Nairobi
2019-09-29	Arti			Rest	Nairobi
2019-09-30	Arti			Rest	Nairobi
2019-10-01	Arti	3	37.8	Rest	Nairobi
2019-10-02	Arti	3	37.9	Training	Nairobi
2019-10-03	Arti	3	37.7	Training	Nairobi
2019-10-04	Arti	3	37.9	Training	Nairobi
2019-10-05	Arti	3	38	Training	Nairobi
2019-10-06	Arti			Rest	Nairobi
2019-10-07	Arti			Rest	Nairobi
2019-10-08	Arti	3	37.5	Rest	Nairobi
2019-10-09	Arti	3	38.2	Training	Nairobi
2019-10-10	Arti	3	38	Training	Nairobi
2019-10-11	Arti	3	38.1	Training	Nairobi
2019-10-12	Arti	3	38.1	Training	Nairobi
2019-10-13	Arti			Rest	Nairobi
2019-10-14	Arti			Rest	Nairobi
2019-10-15	Arti	3	38.2	Rest	Nairobi
2019-10-16	Arti	3	37.6	Training	Nairobi
2019-10-17	Arti			Training	Nairobi
2019-10-18	Arti	4	38.1	Rest	Nairobi
2019-10-19	Arti	3	38.1	Training	Nairobi
2019-10-20	Arti			Rest	Nairobi
2019-10-21	Arti			Rest	Nairobi
2019-10-22	Arti			Rest	Nairobi
2019-10-23	Arti			Rest	Nairobi
2019-10-24	Arti			Rest	Nairobi
2019-10-25	Arti			Rest	Nairobi
2019-10-26	Arti	3	38	Training	Nairobi
2019-10-27	Arti	3	37.8	Training	Nairobi
2019-10-28	Arti	3	37.7	Training	Nairobi
2019-10-29	Arti	3	38	Training	Nairobi
2019-10-30	Arti	3	38	Training	Nairobi
2019-10-31	Arti	3	38	Training	Nairobi
2019-11-01	Arti	3	38	Training	Nairobi
2019-11-02	Arti	3	38.2	Training	Nairobi
2019-11-03	Arti	3	37.8	Training	Nairobi
2019-11-04	Arti	3	37.2	Training	Nairobi
2019-11-05	Arti	3	37.9	Training	Nairobi
2019-11-06	Arti	3	37.9	Training	Nairobi
2019-11-07	Arti	3	38.1	Training	Nairobi
2019-11-08	Arti	3	38.2	Training	Nairobi
2019-11-09	Arti	3	37.7	Training	Nairobi
2019-11-10	Arti	3	37.8	Training	Nairobi
2019-11-11	Arti	3	38.3	Training	Nairobi
2019-11-12	Arti	3	37.9	Training	Nairobi
2019-11-13	Arti	3	37.7	Training	Nairobi
2019-11-14	Arti	3	38.1	Training	Nairobi
2019-11-15	Arti	3	38.1	Training	Nairobi
2019-11-16	Arti	3	37.9	Training	Nairobi
2019-11-17	Arti	3	38.8	Training	Nairobi
2019-11-18	Arti	3	38	Rest	Nairobi
2019-11-19	Arti	3	37.8	Training	Nairobi
2019-11-20	Arti	3	37.8	Training	Nairobi
2019-11-21	Arti	3	38.5	Training	Nairobi
2019-11-22	Arti	3	37.7	Training	Nairobi
2019-11-23	Arti	3	38.2	Training	Nairobi
2019-11-24	Arti	3	37.7	Training	Nairobi
2019-11-25	Arti	3	37.8	Training	Nairobi
2019-11-26	Arti	3	37.7	Training	Nairobi
2019-11-27	Arti	3	37.5	Training	Nairobi
2019-11-28	Arti		37.4	Training	Nairobi
2019-11-29	Arti		37.9	Training	Nairobi
2019-11-30	Arti	3	38	Training	Nairobi
2019-12-01	Arti	3	38	Rest	Nairobi
2019-12-02	Arti	3	37.3	Rest	Nairobi
2019-12-03	Arti	3	37.7	Training	Nairobi
2019-12-04	Arti	3	37.9	Training	Nairobi
2019-12-05	Arti	3	37.7	Training	Nairobi
2019-12-06	Arti	3	37.9	Training	Nairobi
2019-12-07	Arti	3	37.7	Training	Nairobi
2019-12-08	Arti	3	37.6	Training	Nairobi
2019-12-09	Arti	3	37.7	Training	Nairobi
2019-12-10	Arti	3	38.1	Training	Nairobi
2019-12-11	Arti	3	38.2	Training	Nairobi
2019-12-12	Arti	3	37.7	Training	Nairobi
2019-12-13	Arti	3	37.9	Training	Nairobi
2019-12-14	Arti	3	37.7	Training	Nairobi
2019-12-15	Arti	3	37.8	Training	Nairobi
2019-12-16	Arti	3	37.8	Rest	Nairobi
2019-12-17	Arti	3	37.5	Training	Nairobi
2019-12-18	Arti	3	37.2	Training	Nairobi
2019-12-19	Arti	3	38	Training	Nairobi
2019-12-20	Arti	3	37.7	Training	Nairobi
2019-12-21	Arti	3	37.6	Training	Nairobi
2019-12-22	Arti	3	38	Training	Nairobi
2019-12-23	Arti	3	37.7	Rest	Nairobi
2019-12-24	Arti	3	38.1	Training	Nairobi
2019-12-25	Arti	3	38.1	Training	Nairobi
2019-12-26	Arti	3	37.8	Training	Nairobi
2019-12-27	Arti	3	37.7	Training	Nairobi
2019-12-28	Arti	3	37.7	Training	Nairobi
2019-12-29	Arti	3	37.4	Training	Nairobi
2019-12-30	Arti	3	37.9	Rest	Nairobi
2019-12-31	Arti	3	37.8	Training	Nairobi
2020-01-01	Arti	3	37.7	Training	Nairobi
2020-01-02	Arti	3	37.5	Training	Nairobi
2020-01-03	Arti	3	37.8	Training	Nairobi
2020-01-04	Arti	3	37.6	Training	Nairobi
2020-01-05	Arti	3	37.8	Training	Nairobi
2020-01-06	Arti	3	37.7	Training	Nairobi
2020-01-07	Arti	3	37.8	Rest	Nairobi
2020-01-08	Arti	3	37.6	Training	Nairobi
2020-01-09	Arti	3	38	Training	Nairobi
2020-01-10	Arti	3	38.1	Training	Nairobi
2020-01-11	Arti	3	37.6	Training	Nairobi
2020-01-12	Arti	3	37.3	Training	Nairobi
2020-01-13	Arti	3	37.8	Rest	Nairobi
2020-01-14	Arti	3	37.8	Training	Nairobi
2020-01-15	Arti	3	37.8	Training	Nairobi
2020-01-16	Arti	3	37.9	Training	Nairobi
2020-01-17	Arti	3	37.7	Training	Nairobi
2020-01-18	Arti	3	37.9	Training	Nairobi
2020-01-19	Arti	3	37.5	Training	Nairobi
2020-01-20	Arti	3	37.4	Rest	Nairobi
2020-01-21	Arti	3	37.3	Training	Nairobi
2020-01-22	Arti	3	37.8	Training	Nairobi
2020-01-23	Arti	3	37.8	Training	Nairobi
2020-01-24	Arti	3	37.6	Training	Nairobi
2020-01-25	Arti	3	37.8	Training	Nairobi
2020-01-26	Arti	3	37.6	Training	Nairobi
2020-01-27	Arti	3	37.9	Rest	Nairobi
2020-01-28	Arti	3	37.9	Training	Nairobi
2020-01-29	Arti	3	37.9	Training	Nairobi
2020-01-30	Arti	3	37.8	Training	Nairobi
2020-01-31	Arti	3	37.7	Training	Nairobi
2020-02-01	Arti	3	37.6	Training	Nairobi
2020-02-02	Arti	3	37.9	Rest	Nairobi
2020-02-03	Arti	3	37.5	Training	Nairobi
2020-02-04	Arti	3	37.9	Training	Nairobi
2020-02-05	Arti	3	37.7	Training	Nairobi
2020-02-06	Arti	3	38.3	Training	Nairobi
2020-02-07	Arti	3	37.8	Training	Nairobi
2020-02-08	Arti	3	37.6	Training	Nairobi
2020-02-09	Arti	3	37.3	Training	Nairobi
2020-02-10	Arti	3	37.4	Training	Nairobi
2020-02-11	Arti	3	37.1	Training	Nairobi
2020-02-12	Arti	3	37.5	Training	Nairobi
2020-02-13	Arti	3	37.8	Training	Nairobi
2020-02-14	Arti	3	37.4	Training	Nairobi
2020-02-15	Arti	3	37.7	Training	Nairobi
2020-02-16	Arti	3	37.6	Training	Nairobi
2020-02-17	Arti	3	37.6	Rest	Nairobi
2020-02-18	Arti	3	37.7	Training	Nairobi
2020-02-19	Arti	3	37.7	Training	Nairobi
2020-02-20	Arti	3	37.4	Rest	Nairobi
2020-02-21	Arti	3	37.8	Training	Nairobi
2020-02-22	Arti	3	37.8	Training	Nairobi
2020-02-23	Arti	3	37.7	Rest	Nairobi
2020-02-24	Arti	3	37.8	Rest	Nairobi
2020-02-25	Arti	3	37.4	Training	Nairobi
2020-02-26	Arti	3	37.4	Training	Nairobi
2020-02-27	Arti	3	37.9	Training	Nairobi
2020-02-28	Arti	3	37.6	Training	Nairobi
2020-02-29	Arti	3	37.6	Training	Nairobi
2020-03-01	Arti	3	37.5	Rest	Nairobi
2020-03-02	Arti	3	37.8	Rest	Nairobi
2020-03-03	Arti	3	37.8	Training	Nairobi
2020-03-04	Arti	3	37.8	Training	Nairobi
2020-03-05	Arti	3	37.6	Training	Nairobi
2020-03-06	Arti	3	38.1	Training	Nairobi
2020-03-07	Arti	3	38.1	Training	Nairobi
2020-03-08	Arti	3	37.8	Rest	Nairobi
2020-03-09	Arti	3	37.7	Training	Nairobi
2020-03-10	Arti	3	37.7	Training	Nairobi
2020-03-11	Arti	3	38.1	Training	Nairobi
2020-03-12	Arti	3	37.9	Training	Nairobi
2020-03-13	Arti	3	37.5	Training	Nairobi
2020-03-14	Arti	3	37.6	Training	Nairobi
2020-03-15	Arti	3	37.6	Training	Nairobi
2020-03-16	Arti	3	38.1	Rest	Nairobi
2020-03-17	Arti	3	37.3	Training	Nairobi
2020-03-18	Arti	3	38	Training	Nairobi
2020-03-19	Arti	3	37.7	Training	Nairobi
[truncated: 1,626 more rows]

## Sheet: exertTemp
Date	Dog	Temp Start	Temp End	10 min after end	Activity	Location	Duration
2019-07-25	Madi	38.1	41.2	38.6	Training	Nairobi	40
2019-07-25	Warrior	37.6	40.1	38.6	Training	Nairobi	35
2019-07-26	Madi	37.6			Training	Nairobi	45
2019-07-28	Madi	38.1	41.5	39.8	Training	Nairobi
2019-07-28	Warrior	37.9	41	38.9	Training	Nairobi
2019-07-29	Madi		40.1	39.8	Training	Nairobi	45
2019-07-29	Warrior	37.9	39.1	38.8	Training	Nairobi
2019-07-30	Madi	37.6	41.1	40.1	Training	Nairobi	55
2019-07-30	Warrior	37.7	41.1	39.8	Training	Nairobi	20
2019-07-31	Madi	37.5	40.3	39.8	Training	Nairobi	50
2019-07-31	Warrior	38	40.1	39.1	Training	Nairobi	45
2019-08-01	Warrior	38			Training	Nairobi	45
2019-08-02	Warrior	37.8	41	39.8	Training	Nairobi
2019-08-08	Warrior		41.7	39.8	Training	Nairobi
2019-05-23	Madi	37.5	40.1	38	Training	Samburu	100
2019-05-24	Madi	37.5	41.7	40.7	Training	Samburu	55
2019-05-25	Madi	37.3	37.3	37.3	Training	Samburu
2019-05-26	Madi	37.6	37.6	37.6	Training	Samburu	35
2019-05-27	Madi	37.6	40	38.5	Training	Samburu	115
2019-05-28	Madi	37.6	40.3	38.9	Training	Samburu	205
2019-06-05	Madi	37.8	40.1	39.6	Training	Samburu	175
2019-06-06	Madi	37.6	40.2	38.8	Training	Samburu	30
2019-06-07	Madi	37.3	40.1	39	Training	Samburu	55
2019-06-07	Warrior	37.8	42.3	39.3	Training	Samburu
2019-06-08	Madi	37.7	40	39.5	Training	Samburu	125
2019-06-08	Warrior	38	39	38.5	Training	Samburu
2019-06-09	Madi	37.8	39.2	38.4	Fieldwork	Samburu	172
2019-06-09	Warrior	37.4	39.5		Training	Samburu	90
2019-06-10	Madi	37.7	39.2	38.6	Fieldwork	Samburu
2019-06-11	Madi	37.4			Fieldwork	Samburu
2019-06-15	Warrior	38.2	39.9		Fieldwork	Samburu
2019-06-16	Warrior	37.7	40.4	39.5	Fieldwork	Samburu
2019-06-18	Madi	37.5	40.1	39.7	Training	Samburu
2019-06-19	Madi	37.9	40.1	38.6	Training	Samburu
2019-06-20	Madi	37.9	39.1	38.8	Training	Samburu
2019-06-28	Madi	37.7	39.8	38.8	Fieldwork	Samburu	200
2019-06-29	Madi	37.4	39.9	38.3	Fieldwork	Samburu	210
2019-06-30	Madi	37.3	39.4	39	Fieldwork	Samburu	225
2019-07-03	Madi	37.8	39.9	38.7	Training	Samburu
2019-07-04	Madi	37.6	38.9	38	Training	Samburu
2019-07-05	Madi	37.6	38.8	38.3	Training	Samburu
2019-07-08	Warrior	38	39.3	38.6	Fieldwork	Samburu	90
2019-07-09	Madi	37.9	39.9	38.9	Fieldwork	Samburu	190
2019-07-10	Madi	37.9	39.8	39.6	Fieldwork	Samburu	235
2019-07-11	Madi	37.5	39.9	38.6	Training	Samburu
2019-08-01	Madi	37.8	40.1	38.8	Training	Samburu
2019-08-02	Madi	37.5	40	39.6	Training	Samburu
2019-08-14	Madi	37.6	40.1	38.9	Training	Samburu
2019-08-15	Madi	37.4	41	39.7	Training	Samburu
2019-08-16	Madi	37.4	39.6	38.3	Training	Samburu
2019-09-02	Warrior	38	39.1	39.1	Training	Samburu	50
2019-09-03	Madi	37.9	41	39	Training	Samburu	60
2019-09-03	Warrior	38	39.8	39.7	Training	Samburu	20
2019-09-11	Madi	37.8	40.1	39.4	Training	Samburu
2019-09-11	Warrior	37.7	39.9	38.8	Training	Samburu
2019-09-12	Madi	37.8	41	39.8	Training	Samburu	105
2019-09-12	Warrior	37.7	40.1	39.3	Training	Samburu	50
2019-09-13	Warrior	37.7	41.1		Training	Samburu	215
2019-09-24	Madi	37.6	41.1	39.7	Training	Samburu	30
2019-11-06	Madi	37.4	40.1	39.6	Training	Samburu	45
2019-11-06	Warrior	37.7	39.9	38.6	Training	Samburu
2019-11-07	Madi	37.8	39.9	38.6	Training	Samburu	55
2019-11-07	Warrior	37.9	40.1		Training	Samburu
2019-11-08	Madi	27.4	39.9		Training	Samburu	45
2019-11-08	Warrior	38	40.3		Training	Samburu
2019-11-12	Warrior	37.8	40.1	39.6	Training	Samburu
2019-12-24	Madi	37.3	40.5	38.6	Training	Samburu
2019-12-24	Warrior	37.8	40.3	39.7	Training	Samburu
2020-03-18	Madi	37.7	40.1	39.3	Training	Samburu	40
2020-03-18	Warrior	37.8	42.1	39.1	Training	Samburu	60
2020-03-20	Madi	37.2	40.5	38.5	Training	Samburu	30
2020-03-20	Warrior	37.6	41.5	39.7	Training	Samburu	45

## Sheet: speed
Date	Dog	Distance [km]	Speed [km/h]	Temperature [°C]
2019-06-18	Madi	21.3	7.1	25.35
2019-06-19	Madi	10.9	7.1	28.85
2019-06-20	Madi	6.3	6.9	23.45
2019-06-20	Madi	6.1	6.7	29.55
2019-06-28	Madi	10	7	26.2
2019-06-29	Madi	11.7	7.2	22.5
2019-06-30	Madi	16.5	7.2	25.7
2019-07-03	Madi	9	7.3	23.7
2019-07-04	Madi	6.1	7.3	21.4
2019-07-05	Madi	15.6	7.1	24.85
2019-07-09	Madi	12	7.2	26.15
2019-07-10	Madi	12.3	7.1	25.6
2019-07-12	Madi	11.4	7	26.2
2019-07-13	Madi	17.1	7.2	24.4
2019-07-14	Warrior	7.5	6.2	23.8
2019-07-15	Warrior	12.3	6.7	24.35
2019-06-22	Warrior	9.5	6	22.85
2019-06-22	Warrior	1.5	6.3	29.1
2019-06-23	Warrior	11.3	6.4	25.5
2019-06-24	Warrior	12.6	6.9	26.85
2019-07-02	Warrior	9.6	6.6	26.3
2019-07-08	Warrior	5.3	6.4	21.55

## Sheet: weather
Date	temperature C	wind speed km/h	cloud cover %
2019-05-23	21	12	17
2019-05-24	19	16	46
2019-05-25	19	17	80
2019-05-26	19	14	28
2019-05-27	20	14	21
2019-05-28	19	14	22
2019-06-05	18	5	35
2019-06-06	20	6	20
2019-06-07	20	8	16
2019-06-07	20	8	16
2019-06-08	20	10	15
2019-06-08	20	10	15
2019-06-09	20	10	23
2019-06-09	20	10	23
2019-06-10	18	9	53
2019-06-11	16	13	48
2019-06-15	20	6	15
2019-06-16	20	4	18
2019-06-18	20	7	23
2019-06-19	21	6	9
2019-06-20	21	2	10
2019-06-28	21	4	16
2019-06-29	21	5	16
2019-06-30	21	6	23
2019-07-03	20	10	22
2019-07-04	21	7	20
2019-07-05	21	8	10
2019-07-08	20	13	9
2019-07-09	21	9	7
2019-07-10	22	11	5
2019-07-11	20	15	10
2019-08-01	20	10	20
2019-08-02	20	18	4
2019-08-14	20	9	17
2019-08-15	20	13	22
2019-08-16	19	20	24
2019-09-02	22	7	14
2019-09-03	21	13	17
2019-09-03	21	13	17
2019-09-11	20	13	16
2019-09-11	20	13	16
2019-09-12	21	17	7
2019-09-12	21	17	7
2019-09-13	22	13	3
2019-09-24	21	8	17
2019-11-06	22	6	22
2019-11-06	22	6	22
2019-11-07	21	8	24
2019-11-07	21	8	24
2019-11-08	21	11	15
2019-11-08	21	11	15
2019-11-12	21	10	14
2019-12-24	20	5	16
2019-12-24	20	5	16
2020-03-18	20	8	88
2020-03-18	20	8	88
2020-03-20	21	8	85
2020-03-20	21	8	85
